# Supplementary material for: Host Plants Shape the Codon Usage Pattern of Turnip Mosaic Virus
Source: Viruses. 2022 Oct 15;14(10):2267. doi: 10.3390/v14102267 (PMC9607058; doi:10.3390/v14102267)
Supplement: Supplementary file 1 [file viruses-14-02267-s001.zip]

Archive with 5 entries (5 files):
- Fig.S1.tif
- Fig.S2.tif
- Table.S1.pdf
- Table.S2.xlsx
- Table.S3.pdf
