# Supplementary material for: Host Plants Shape the Codon Usage Pattern of Turnip Mosaic Virus
Source: Viruses. 2022 Oct 15;14(10):2267. doi: 10.3390/v14102267 (PMC9607058; doi:10.3390/v14102267)
Supplement: Supplementary file 1 [file viruses-14-02267-s001.zip › Table.S2.xlsx]

## Sheet: P1-3
title	T3s	C3s	A3s	G3s	CAI	CBI	Fop	Nc	GC3s	GC	L_sym	L_aa	Gravy	Aromo	%A	%C	%T	%G
KY111274_DJ1_Raphanus_sat	0.2289	0.331	0.3377	0.3154	0.197	-0.052	0.39	56.94	0.521	0.506	349	362	-0.347514	0.058011	30.7551	23.9411	18.6924	26.6114
KY111273_DJ2_Raphanus_sat	0.2305	0.3333	0.34	0.3129	0.202	-0.047	0.391	56.18	0.52	0.504	348	362	-0.342541	0.058011	30.8471	23.849	18.7845	26.5193
KY111272_DJ3_Raphanus_sat	0.2376	0.3262	0.3355	0.3154	0.203	-0.045	0.394	56.18	0.517	0.506	348	362	-0.381215	0.058011	30.663	23.9411	18.6924	26.7035
KY111271_DJ4_Raphanus_sat	0.2254	0.3345	0.3377	0.3154	0.198	-0.047	0.393	56.51	0.524	0.506	349	362	-0.347514	0.058011	30.7551	24.0331	18.6004	26.6114
KY111270_DJ5_Raphanus_sat	0.2254	0.3345	0.3377	0.3154	0.199	-0.048	0.393	56.38	0.524	0.507	349	362	-0.336188	0.058011	30.663	24.0331	18.6004	26.7035
KY111269_DJ6_Raphanus_sat	0.234	0.3298	0.33	0.3237	0.2	-0.063	0.382	55.88	0.526	0.507	348	362	-0.349171	0.058011	30.4788	23.849	18.7845	26.8877
KY111268_SW1_Raphanus_sat	0.2332	0.3286	0.3389	0.3154	0.201	-0.051	0.39	56.59	0.519	0.504	349	362	-0.341436	0.058011	30.8471	23.849	18.7845	26.5193
KX674733_GJS4_Raphanus_sa	0.2305	0.3298	0.34	0.3165	0.2	-0.048	0.391	56.92	0.52	0.503	348	362	-0.351381	0.058011	31.0313	23.7569	18.6924	26.5193
KX674732_GJS3_Raphanus_sa	0.2305	0.3298	0.3433	0.3129	0.2	-0.053	0.388	56.78	0.517	0.502	348	362	-0.351381	0.058011	31.1234	23.7569	18.6924	26.4273
KX674731_GJS2_Raphanus_sa	0.2305	0.3298	0.34	0.3165	0.2	-0.048	0.391	56.92	0.52	0.503	348	362	-0.351381	0.058011	31.0313	23.7569	18.6924	26.5193
KX674730_KIH2_Raphanus_sa	0.2305	0.3333	0.3322	0.3201	0.199	-0.045	0.394	56.52	0.526	0.508	348	362	-0.358563	0.058011	30.5709	24.0331	18.6004	26.7956
KX674729_KIH1_Raphanus_sa	0.2305	0.3333	0.3355	0.3154	0.202	-0.049	0.391	56.36	0.523	0.508	348	362	-0.359392	0.058011	30.5709	24.0331	18.6004	26.7956
KX579484_Jj16_Raphanus_sa	0.2234	0.3404	0.3355	0.3154	0.205	-0.034	0.399	56.79	0.529	0.507	348	362	-0.347514	0.058011	30.7551	24.1252	18.5083	26.6114
DQ648591_CAR37A_Cochleari	0.2	0.3418	0.4007	0.2804	0.184	-0.076	0.378	53.85	0.494	0.491	344	362	-0.345856	0.058011	32.8729	22.5599	18.0479	26.5193
KU140422_R065_Raphanus_sa	0.2332	0.3286	0.3344	0.3179	0.201	-0.046	0.393	56.67	0.521	0.508	349	362	-0.369337	0.055249	30.5709	24.0331	18.6004	26.7956
KU140421_R041_Raphanus_sa	0.2289	0.3275	0.34	0.3165	0.196	-0.047	0.391	56.85	0.52	0.505	348	362	-0.344475	0.058011	30.8471	23.7569	18.6924	26.7035
KR153040_WFLB14_Raphanus_	0.2261	0.3357	0.3355	0.3154	0.201	-0.037	0.397	55.46	0.526	0.509	348	362	-0.344475	0.058011	30.5709	24.1252	18.5083	26.7956
KR153039_LWLB_Raphanus_sa	0.234	0.3298	0.3367	0.3154	0.196	-0.062	0.382	56.59	0.52	0.503	348	362	-0.350276	0.058011	30.7551	23.6648	18.9687	26.6114
KR153038_CCLB_Raphanus_sa	0.2305	0.3333	0.3355	0.3165	0.201	-0.043	0.394	56.5	0.523	0.506	348	362	-0.326243	0.058011	30.663	23.849	18.7845	26.7035
HQ637383_CAR51_Cochlearia	0.2044	0.3394	0.4007	0.2804	0.186	-0.082	0.375	54.13	0.491	0.489	344	362	-0.344199	0.058011	32.965	22.4678	18.14	26.4273
AB252117_GRC42_wild_Alliu	0.304	0.2857	0.3746	0.2757	0.194	-0.026	0.405	54.07	0.44	0.448	348	362	-0.446409	0.055249	33.7937	20.442	21.3628	24.4015
AB093611_BZ1_Brassica_ole	0.2446	0.3201	0.3654	0.2888	0.187	-0.064	0.383	53.25	0.487	0.482	347	362	-0.351934	0.058011	32.5046	22.4678	19.337	25.6906
AB093606_RUS1_Armoracia_r	0.213	0.3321	0.3932	0.29	0.179	-0.064	0.386	55.41	0.493	0.486	345	362	-0.39337	0.055249	32.965	22.4678	18.4162	26.151
AB093598_Al_Alliaria_offi	0.2747	0.326	0.3709	0.2674	0.195	-0.008	0.413	57.09	0.464	0.46	349	362	-0.452762	0.052486	33.7937	21.9153	20.1657	24.1252
AP017884_TUR77_Raphanus_s	0.2206	0.3381	0.3299	0.3383	0.18	-0.082	0.374	54.15	0.539	0.494	345	362	-0.287017	0.055249	31.0313	22.4678	19.6133	26.8877
AP017854_IRNWRSh40_Raphan	0.2338	0.3381	0.3512	0.2924	0.205	0.015	0.426	55.54	0.507	0.494	345	362	-0.359668	0.052486	31.5838	22.8361	19.0608	26.5193
AP017846_IRNSRSh35_Raphan	0.2374	0.3381	0.3523	0.2899	0.206	0.018	0.429	56.29	0.504	0.494	345	362	-0.362431	0.055249	31.5838	22.9282	19.0608	26.4273
AP017845_IRNRRSh35_Raphan	0.2338	0.3381	0.3523	0.2935	0.205	0.008	0.423	55.82	0.507	0.494	345	362	-0.356354	0.055249	31.5838	23.0203	18.9687	26.4273
AP017840_GRC39_Brassica_o	0.2242	0.3274	0.3658	0.2982	0.174	-0.09	0.367	50.95	0.503	0.483	346	362	-0.334807	0.058011	32.2284	21.8232	19.5212	26.4273
AP017839_GRC38_Brassica_o	0.2278	0.3238	0.3624	0.3018	0.174	-0.09	0.367	51.42	0.503	0.483	346	362	-0.334807	0.058011	32.1363	21.7311	19.6133	26.5193
AP017819_GRC5_Brassica_ol	0.2527	0.2989	0.3691	0.3004	0.173	-0.125	0.349	49.88	0.478	0.472	347	362	-0.319613	0.060773	32.5967	20.9945	20.1657	26.2431
AP017814_TUR79_Raphanus_r	0.2607	0.2893	0.4114	0.2628	0.174	-0.068	0.375	52.54	0.438	0.458	349	362	-0.403591	0.052486	33.7937	20.5341	20.442	25.2302
AP017808_IRNTuSh18_Brassi	0.2545	0.3236	0.3795	0.2708	0.206	0.013	0.43	58.7	0.47	0.476	349	362	-0.372376	0.055249	32.5967	21.639	19.7974	25.9669
AP017801_IRNTOFS6_Sisymbr	0.2338	0.2986	0.4415	0.2481	0.18	-0.091	0.369	54.82	0.432	0.463	347	362	-0.339503	0.058011	34.8987	22.4678	18.7845	23.849
AP017800_IRNTOFS3_Sisymbr	0.2138	0.3442	0.3893	0.2757	0.184	0.007	0.423	58.25	0.493	0.481	345	362	-0.381768	0.052486	32.965	22.9282	18.9687	25.1381
AP017799_IRNTOFS2_Sisymbr	0.2138	0.3442	0.3893	0.2757	0.184	0.007	0.423	58.25	0.493	0.481	345	362	-0.381768	0.052486	32.965	22.9282	18.9687	25.1381
AP017797_IRNTKE_Sisymbriu	0.2401	0.2975	0.4396	0.2481	0.181	-0.076	0.378	55.29	0.429	0.457	347	362	-0.313812	0.058011	34.8987	22.0994	19.4291	23.5727
AP017796_IRNTlm1_Impatien	0.2246	0.337	0.3833	0.28	0.193	0.006	0.424	57.7	0.49	0.481	347	362	-0.400829	0.052486	32.8729	22.9282	19.0608	25.1381
AP017790_IRNS4_Sisymbrium	0.296	0.2816	0.3973	0.2593	0.202	0.01	0.425	53.6	0.425	0.456	348	362	-0.375967	0.058011	33.1492	20.2578	21.2707	25.3223
AP017789_IRNS3_Sisymbrium	0.296	0.2816	0.3973	0.2583	0.201	0.011	0.425	53.78	0.425	0.457	348	362	-0.40221	0.055249	33.2413	20.3499	21.0866	25.3223
AP017788_IRNS1_Sisymbrium	0.2996	0.278	0.396	0.2564	0.2	0.005	0.422	54.14	0.422	0.458	348	362	-0.401934	0.055249	33.1492	20.442	21.0866	25.3223
AP017785_IRNRN6_Rapistrum	0.2381	0.3297	0.3953	0.2591	0.194	-0.008	0.417	55.38	0.469	0.475	343	362	-0.435912	0.055249	32.965	22.2836	19.5212	25.2302
AP017784_IRNRkaraj_Rapist	0.2357	0.2964	0.4195	0.2724	0.182	-0.078	0.378	54.77	0.45	0.464	347	362	-0.30442	0.058011	34.07	21.7311	19.5212	24.6777
AP017783_IRNRK_Rapistrum_	0.2391	0.3043	0.4343	0.2454	0.187	-0.076	0.38	55.2	0.435	0.463	345	362	-0.330111	0.055249	34.5304	22.4678	19.1529	23.849
AP017780_IRNRaNi3_Rapistr	0.2226	0.3394	0.3986	0.2637	0.193	0.007	0.424	58.22	0.48	0.479	344	362	-0.434807	0.052486	32.8729	22.744	19.2449	25.1381
AP017779_IRNRaFCh_Cheiran	0.2527	0.3223	0.3742	0.2862	0.203	-0.002	0.424	55.29	0.479	0.478	349	362	-0.44558	0.055249	32.8729	21.8232	19.337	25.9669
AP017778_IRNMY57_Brassica	0.2355	0.3043	0.4377	0.2454	0.187	-0.076	0.38	54.82	0.435	0.463	345	362	-0.330111	0.055249	34.6225	22.4678	19.0608	23.849
AP017769_IRNKBS65_Sisymbr	0.2563	0.2888	0.4147	0.2677	0.196	-0.062	0.386	55.62	0.438	0.459	347	362	-0.282044	0.055249	33.9779	21.2707	20.0737	24.6777
AP017768_IRNKBS58_Sisymbr	0.2527	0.2924	0.4147	0.2677	0.195	-0.067	0.383	55.68	0.441	0.46	347	362	-0.282044	0.055249	33.9779	21.3628	19.9816	24.6777
AP017756_GRC43_wild_Alliu	0.3077	0.2821	0.3746	0.2757	0.192	-0.031	0.402	54.13	0.437	0.448	348	362	-0.470442	0.055249	33.8858	20.3499	21.3628	24.4015
AP017754_IRNEAM1_Mattiola	0.2286	0.3	0.4214	0.2714	0.186	-0.073	0.38	57.72	0.452	0.467	347	362	-0.324033	0.055249	34.1621	22.1915	19.1529	24.4936
AB701717_GBR83_Brassica_o	0.2472	0.2989	0.3833	0.2929	0.202	-0.027	0.406	54.15	0.472	0.479	345	362	-0.373757	0.058011	32.4125	21.0866	19.7053	26.7956
AB701698_BEL1_Rorippa_nas	0.2357	0.3286	0.3667	0.2982	0.206	0.011	0.423	55.86	0.497	0.493	350	362	-0.331492	0.060773	31.86	22.9282	18.8766	26.3352
AB701697_ASP_Allium_sp_Ge	0.2842	0.2806	0.4184	0.2509	0.173	-0.121	0.351	54.01	0.42	0.451	348	362	-0.453591	0.060773	34.1621	21.1786	20.7182	23.9411
AB701693_OS_Orchis_simia_	0.2491	0.3177	0.3967	0.2637	0.191	-0.024	0.411	58.79	0.46	0.465	348	362	-0.33453	0.058011	33.7017	21.3628	19.7974	25.1381
AB701692_ORM_Orchis_morio	0.2491	0.3177	0.3967	0.2637	0.191	-0.024	0.411	58.79	0.46	0.465	348	362	-0.33453	0.058011	33.7017	21.3628	19.7974	25.1381
AB701690_OM-N_Orchis_mili	0.2482	0.3201	0.3946	0.2647	0.194	-0.023	0.411	58.23	0.463	0.466	348	362	-0.325967	0.058011	33.6096	21.3628	19.7974	25.2302
AB701691_OM-A_Orchis_mili	0.2518	0.3165	0.3946	0.2647	0.195	-0.018	0.414	58.2	0.46	0.465	348	362	-0.325967	0.058011	33.6096	21.2707	19.8895	25.2302
AP017815_TUR242_Eruca_sat	0.2409	0.3248	0.3946	0.2664	0.193	-0.012	0.413	57.64	0.468	0.473	346	362	-0.423481	0.055249	33.0571	21.3628	19.6133	25.9669
AP017804_IRNTRT9_B._rapa_	0.2482	0.3248	0.3717	0.2878	0.197	-0.011	0.414	57.59	0.483	0.479	350	362	-0.393923	0.052486	32.6888	21.8232	19.4291	26.0589
AB440238_IRNTRa6_Rapistru	0.2537	0.3235	0.3775	0.2806	0.204	0	0.421	56.98	0.476	0.473	349	362	-0.390884	0.052486	32.8729	21.3628	19.7974	25.9669
AP017803_IRNTRa9_Rapistru	0.2381	0.3333	0.3821	0.2816	0.201	-0.015	0.415	55.79	0.484	0.478	349	362	-0.411602	0.052486	33.0571	21.9153	19.1529	25.8748
AP017770_IRN_KhCa_Brassic	0.2238	0.3321	0.3767	0.2857	0.183	-0.006	0.412	60.92	0.496	0.487	347	362	-0.412431	0.052486	32.0442	22.5599	19.2449	26.151
AP017763_IRNDM_Chrysanthe	0.233	0.3011	0.4108	0.2857	0.186	-0.064	0.386	57.55	0.461	0.469	347	362	-0.320718	0.058011	33.8858	21.9153	19.2449	24.954
AP017794_IRNST_S._loeseli	0.233	0.3011	0.4108	0.2857	0.187	-0.065	0.386	57.52	0.461	0.47	347	362	-0.309392	0.058011	33.7937	21.9153	19.2449	25.046
AP017773_IRNMB6_B._rapa_I	0.2238	0.3141	0.4411	0.2491	0.196	-0.035	0.403	53.9	0.444	0.463	347	362	-0.314917	0.058011	34.5304	22.2836	19.1529	24.0331
AP017795_IRNTH_Hirschfeld	0.2214	0.3071	0.43	0.2639	0.189	-0.069	0.382	54.61	0.451	0.47	348	362	-0.292542	0.058011	33.9779	22.4678	19.0608	24.4936
AP017873_TUR52_Sinapis_ar	0.1756	0.3548	0.3725	0.3225	0.194	-0.055	0.388	49.87	0.54	0.501	348	362	-0.341713	0.055249	32.3204	23.4807	17.5875	26.6114
AB362513_TUR9_Raphanus_sa	0.1866	0.3486	0.3389	0.3418	0.179	-0.055	0.385	52.22	0.555	0.506	348	362	-0.320718	0.055249	31.0313	23.0203	18.4162	27.5322
AP017864_TUR10_R._sativus	0.1866	0.3486	0.3389	0.3418	0.178	-0.06	0.382	52.17	0.555	0.506	348	362	-0.320718	0.055249	31.0313	23.1123	18.4162	27.4401
LC537519_CHSE1AB_B._rapa_	0.2401	0.319	0.3446	0.3259	0.19	-0.065	0.382	52.57	0.512	0.479	346	362	-0.344751	0.055249	32.0442	21.547	20.0737	26.3352
LC537528_CHZJ23_R._sativu	0.2491	0.3141	0.3502	0.315	0.197	-0.068	0.382	52.77	0.5	0.475	346	362	-0.334807	0.055249	32.2284	21.4549	20.2578	26.0589
LC537525_CHZH36_Brassica_	0.2327	0.3382	0.3569	0.304	0.206	-0.015	0.413	52.9	0.509	0.478	346	362	-0.382873	0.055249	32.5967	22.0074	19.6133	25.7827
AB701725_ITA8_Abutilon_sp	0.213	0.3466	0.3591	0.3069	0.197	-0.056	0.386	52.74	0.522	0.502	347	362	-0.426796	0.060773	31.5838	23.6648	18.232	26.5193
AB093600_ITA7_R._raphanis	0.223	0.3561	0.3458	0.3004	0.197	-0.03	0.4	50.79	0.525	0.494	345	362	-0.352486	0.060773	31.4917	23.0203	19.1529	26.3352
KY111267_SW2_R._sativus_2	0.2332	0.3286	0.3389	0.3154	0.201	-0.051	0.39	56.59	0.519	0.504	349	362	-0.341436	0.058011	30.8471	23.849	18.7845	26.5193
LC537507_CHN305_R._sativu	0.2297	0.3322	0.3322	0.319	0.199	-0.048	0.391	56.43	0.526	0.507	348	362	-0.34337	0.058011	30.5709	23.9411	18.6924	26.7956
KX579485_Jj13_R._sativus_	0.227	0.3369	0.3389	0.3129	0.206	-0.029	0.402	56.6	0.523	0.505	348	362	-0.346685	0.058011	30.9392	24.0331	18.6004	26.4273
LC537496_CHN172_R._sativu	0.234	0.3298	0.3333	0.319	0.201	-0.048	0.391	57.35	0.523	0.506	348	362	-0.355801	0.058011	30.5709	23.849	18.7845	26.7956
AB701703_DNK3_B._rapa_197	0.2174	0.3514	0.3543	0.296	0.197	-0.048	0.39	50.56	0.517	0.488	346	362	-0.3	0.055249	32.0442	22.4678	19.1529	26.3352
AB252107_CZE5_B._rapa_Sou	0.2383	0.3249	0.351	0.3071	0.195	-0.062	0.382	53.78	0.506	0.485	348	362	-0.303039	0.055249	31.6759	21.9153	19.7974	26.6114
AP017867_TUR20_R._raphani	0.2383	0.3249	0.351	0.3082	0.193	-0.061	0.382	54.05	0.506	0.484	348	362	-0.288674	0.055249	31.6759	21.8232	19.8895	26.6114
LC537585_UKR28_Brassica_s	0.2266	0.3381	0.3498	0.3036	0.198	-0.055	0.385	51.2	0.514	0.492	348	362	-0.301381	0.055249	31.4917	22.4678	19.337	26.7035
LC537591_UKR47_Brassica_o	0.2347	0.3321	0.3399	0.3143	0.194	-0.066	0.382	53.41	0.517	0.494	348	362	-0.335912	0.058011	31.3076	22.4678	19.337	26.8877
LC537592_UKR49_B._olerace	0.2374	0.3273	0.3421	0.3096	0.187	-0.081	0.371	52.85	0.511	0.494	348	362	-0.30442	0.055249	31.2155	22.3757	19.4291	26.9797
LC537590_UKR46_B._olerace	0.2347	0.3321	0.3454	0.306	0.195	-0.058	0.385	53.11	0.511	0.493	348	362	-0.319613	0.055249	31.3996	22.4678	19.337	26.7956
LC537563_MYA1_R._sativus_	0.2411	0.3121	0.3579	0.3091	0.191	-0.052	0.391	53.48	0.497	0.488	348	362	-0.320166	0.058011	31.5838	21.8232	19.6133	26.9797
LC537521_CHYK56A_B._rapa_	0.2313	0.3203	0.3636	0.3015	0.18	-0.075	0.377	51.15	0.499	0.483	345	362	-0.315193	0.055249	31.9521	21.547	19.7053	26.7956
LC537520_CHYK20A_Brassica	0.2313	0.3203	0.367	0.2978	0.181	-0.075	0.377	51.17	0.496	0.483	345	362	-0.315193	0.055249	32.0442	21.547	19.7053	26.7035
LC537500_CHN229_B._juncea	0.2367	0.3074	0.3624	0.3114	0.172	-0.085	0.372	52.13	0.496	0.482	347	362	-0.362155	0.060773	32.1363	21.4549	19.7053	26.7035
LC537501_CHN241_Brassica_	0.2332	0.3074	0.3767	0.2956	0.163	-0.082	0.369	52.46	0.484	0.479	347	362	-0.337845	0.055249	32.5046	21.3628	19.6133	26.5193
LC537503_CHN244_Brassica_	0.2234	0.3227	0.3725	0.3004	0.174	-0.072	0.38	52.53	0.499	0.484	347	362	-0.355249	0.055249	32.6888	22.1915	18.8766	26.2431
LC537527_CHZH34A_B._campe	0.2367	0.3039	0.3624	0.3162	0.174	-0.086	0.372	53.33	0.496	0.483	347	362	-0.343923	0.060773	32.0442	21.4549	19.6133	26.8877
LC537526_CHZH33A_B._junce	0.2403	0.3004	0.3645	0.3114	0.172	-0.098	0.363	53.95	0.49	0.484	347	362	-0.330387	0.060773	31.9521	21.547	19.6133	26.8877
AB747293_VIET80_R._sativu	0.2527	0.2989	0.3813	0.281	0.172	-0.095	0.364	52.55	0.465	0.472	346	362	-0.311602	0.058011	32.7808	21.1786	19.9816	26.0589
AB747306_VIET170_B._junce	0.2552	0.2867	0.3658	0.3063	0.163	-0.099	0.36	53.12	0.476	0.478	347	362	-0.318508	0.058011	31.9521	21.0866	20.2578	26.7035
AB747312_VIET177_B._junce	0.2491	0.3025	0.3603	0.3077	0.18	-0.08	0.376	52.94	0.488	0.482	346	362	-0.292265	0.060773	31.5838	20.9945	20.2578	27.1639
AB747299_VIET158_B._junce	0.2589	0.2908	0.3645	0.3077	0.171	-0.094	0.365	54.03	0.477	0.475	348	362	-0.330111	0.060773	32.2284	21.0866	20.2578	26.4273
AB747307_VIET172_B._junce	0.2571	0.3	0.3535	0.3173	0.176	-0.095	0.363	53.89	0.49	0.478	347	362	-0.316022	0.060773	31.9521	21.0866	20.2578	26.7035
LC537541_CZE11_B._olerace	0.2214	0.3286	0.3533	0.3152	0.179	-0.072	0.378	53.17	0.516	0.488	347	362	-0.350552	0.055249	32.1363	22.0994	19.0608	26.7035
LC537542_CZE12_B._olerace	0.2242	0.3238	0.3512	0.32	0.174	-0.089	0.369	52.53	0.516	0.488	347	362	-0.344751	0.058011	31.9521	21.9153	19.2449	26.8877
LC537545_CZE15_B._olerace	0.2278	0.3238	0.3545	0.3127	0.175	-0.085	0.372	52.39	0.51	0.487	347	362	-0.333425	0.058011	31.9521	21.9153	19.337	26.7956
LC537543_CZE13_B._olerace	0.2278	0.3238	0.3533	0.3116	0.175	-0.084	0.372	53.94	0.51	0.488	347	362	-0.352762	0.058011	31.9521	22.0074	19.2449	26.7956
LC537547_CZE17_B._olerace	0.2278	0.3238	0.3545	0.3127	0.175	-0.085	0.372	52.39	0.51	0.487	347	362	-0.333425	0.058011	31.9521	21.9153	19.337	26.7956
LC537544_CZE14_B._olerace	0.2286	0.325	0.3545	0.3127	0.178	-0.08	0.375	52.61	0.51	0.486	347	362	-0.341989	0.058011	32.0442	21.9153	19.337	26.7035
LC537546_CZE16_B._olerace	0.2278	0.3238	0.3545	0.3127	0.175	-0.085	0.372	52.39	0.51	0.487	347	362	-0.333425	0.058011	31.9521	21.9153	19.337	26.7956
LC537537_CZE2_A._rustican	0.2313	0.3238	0.3567	0.3055	0.175	-0.09	0.366	52.28	0.504	0.483	347	362	-0.261879	0.055249	31.9521	21.639	19.7974	26.6114
AP017837_GRC34_B._olerace	0.2321	0.3214	0.3792	0.2868	0.174	-0.107	0.358	51.27	0.486	0.473	346	362	-0.316298	0.058011	32.8729	21.547	19.7974	25.7827
AP017838_GRC35_B._olerace	0.227	0.3227	0.3712	0.2967	0.172	-0.102	0.36	51.39	0.496	0.477	347	362	-0.318508	0.058011	32.5967	21.639	19.7053	26.0589
AP017823_GRC12_B._olerace	0.2491	0.3025	0.3679	0.2993	0.173	-0.11	0.357	51.24	0.481	0.475	347	362	-0.323481	0.058011	32.5967	21.2707	19.8895	26.2431
AP017824_GRC16_B._olerace	0.2527	0.2989	0.3691	0.3004	0.173	-0.125	0.349	49.88	0.478	0.472	347	362	-0.319613	0.060773	32.5967	20.9945	20.1657	26.2431
AP017830_GRC26_B._olerace	0.2527	0.2989	0.3691	0.2993	0.172	-0.13	0.346	49.75	0.478	0.473	347	362	-0.320442	0.060773	32.5046	20.9945	20.1657	26.3352
AP017820_GRC6_B._oleracea	0.2518	0.2979	0.3679	0.3029	0.173	-0.127	0.348	49.99	0.48	0.473	348	362	-0.326796	0.060773	32.5967	21.0866	20.0737	26.2431
AP017818_GRC4_B._oleracea	0.2394	0.3063	0.3733	0.2982	0.176	-0.1	0.364	51	0.484	0.478	349	362	-0.323481	0.060773	32.4125	21.3628	19.7974	26.4273
AB989637_AUST21_H._incana	0.242	0.306	0.3688	0.3077	0.171	-0.097	0.364	53.11	0.487	0.473	349	362	-0.347514	0.058011	32.8729	21.2707	19.7974	26.0589
AP017821_GRC10_B._olerace	0.2332	0.3145	0.3758	0.2956	0.174	-0.107	0.359	50.87	0.489	0.477	348	362	-0.325691	0.063536	32.4125	21.3628	19.8895	26.3352
AP017827_GRC23_B._olerace	0.2332	0.318	0.3679	0.2982	0.175	-0.096	0.365	50.27	0.494	0.481	348	362	-0.329558	0.060773	32.2284	21.639	19.7053	26.4273
AP017828_GRC24_B._olerace	0.2332	0.318	0.3679	0.2982	0.175	-0.096	0.365	50.27	0.494	0.481	348	362	-0.329558	0.060773	32.2284	21.639	19.7053	26.4273
AP017816_GRC2_B._oleracea	0.234	0.3156	0.3792	0.292	0.177	-0.093	0.368	51.51	0.486	0.476	348	362	-0.340884	0.063536	32.5967	21.4549	19.7974	26.151
AP017817_GRC3_B._oleracea	0.2305	0.3191	0.3779	0.2909	0.177	-0.091	0.368	51.09	0.489	0.478	348	362	-0.338122	0.060773	32.5967	21.639	19.6133	26.151
AP017822_GRC11_B._olerace	0.2305	0.3191	0.3746	0.2945	0.177	-0.091	0.368	50.68	0.491	0.479	348	362	-0.338122	0.060773	32.5046	21.639	19.6133	26.2431
AP017829_GRC25_B._olerace	0.2305	0.3191	0.3746	0.2945	0.177	-0.091	0.368	50.68	0.491	0.479	348	362	-0.338122	0.060773	32.5046	21.639	19.6133	26.2431
LC537477_CHHH29A_B._campe	0.2171	0.3345	0.3691	0.2978	0.179	-0.051	0.39	52.92	0.506	0.483	346	362	-0.328453	0.058011	32.5046	22.0074	19.2449	26.2431
AB747297_VIET138_B._junce	0.2473	0.2968	0.3633	0.3114	0.172	-0.086	0.368	52.42	0.486	0.479	348	362	-0.314088	0.052486	32.1363	21.1786	19.9816	26.7035
AB747313_VIET178_B._junce	0.2474	0.2997	0.3389	0.3236	0.168	-0.09	0.368	55.69	0.503	0.494	348	362	-0.319061	0.052486	31.0313	21.9153	19.6133	27.4401
AB747315_VIET180_B._junce	0.2517	0.2972	0.3367	0.3321	0.172	-0.083	0.371	55.32	0.503	0.488	348	362	-0.314917	0.052486	31.3996	21.547	19.7974	27.256
AB747314_VIET179_B._junce	0.2483	0.3007	0.3333	0.3333	0.172	-0.087	0.369	56.11	0.509	0.493	350	362	-0.367956	0.049724	31.3996	22.0074	19.337	27.256
LC537481_CHK55A_B._rapa_V	0.227	0.3227	0.3667	0.2971	0.182	-0.072	0.378	51.27	0.499	0.485	347	362	-0.316022	0.055249	32.1363	21.9153	19.337	26.6114
AB747298_VIET153_B._junce	0.2324	0.3204	0.36	0.3018	0.179	-0.08	0.374	53.09	0.5	0.484	348	362	-0.332873	0.058011	32.0442	21.9153	19.5212	26.5193
LC537578_THA5_R._sativus_	0.2393	0.3107	0.3787	0.2899	0.175	-0.099	0.359	52.73	0.48	0.477	348	362	-0.282873	0.055249	32.3204	21.1786	19.9816	26.5193
LC537577_THA3_R._sativus_	0.2464	0.3036	0.3675	0.3007	0.173	-0.098	0.359	50.12	0.483	0.478	348	362	-0.294475	0.055249	32.1363	21.0866	20.0737	26.7035
LC537579_THA7_R._sativus_	0.25	0.3	0.3688	0.3029	0.178	-0.081	0.371	52.69	0.48	0.477	348	362	-0.279834	0.055249	32.1363	20.9945	20.1657	26.7035
LC537576_THA2_R._sativus_	0.2527	0.306	0.3688	0.2883	0.176	-0.099	0.36	51.09	0.476	0.476	347	362	-0.281768	0.055249	32.0442	21.1786	20.3499	26.4273
LC537575_THA1_R._sativus_	0.2464	0.3036	0.3787	0.2899	0.179	-0.085	0.368	51.82	0.474	0.474	348	362	-0.296409	0.055249	32.5046	21.0866	20.0737	26.3352
LC537582_THA13_R._sativus	0.2464	0.3036	0.3754	0.2935	0.177	-0.09	0.365	52.43	0.477	0.475	348	362	-0.296409	0.055249	32.4125	21.0866	20.0737	26.4273
LC537581_THA9_B._juncea_T	0.2429	0.3071	0.3787	0.2899	0.18	-0.08	0.371	52.09	0.477	0.475	348	362	-0.296409	0.055249	32.5046	21.1786	19.9816	26.3352
LC537580_THA8_B._juncea_T	0.2429	0.3071	0.3787	0.2899	0.18	-0.08	0.371	52.09	0.477	0.475	348	362	-0.296409	0.055249	32.5046	21.1786	19.9816	26.3352
LC537512_CHN328_Brassica_	0.2393	0.3143	0.3716	0.2978	0.183	-0.081	0.376	53.45	0.488	0.48	346	362	-0.349724	0.058011	32.5046	21.7311	19.5212	26.2431
LC537510_CHN322_B._pekine	0.2393	0.3143	0.3658	0.3063	0.183	-0.086	0.372	53.52	0.493	0.478	347	362	-0.321547	0.058011	32.5046	21.639	19.7053	26.151
LC537506_CHN301_R._sativu	0.2429	0.3143	0.3636	0.3015	0.19	-0.058	0.387	50.98	0.491	0.478	346	362	-0.341989	0.060773	32.2284	21.547	19.9816	26.2431
KF246570_ZH1_Phalaenopsis	0.2194	0.3345	0.3691	0.3015	0.186	-0.066	0.384	51.75	0.506	0.481	346	362	-0.350552	0.058011	32.8729	22.1915	19.0608	25.8748
KC119185_BJ-B01_B._olerac	0.2324	0.3169	0.3658	0.3015	0.173	-0.069	0.38	53.83	0.496	0.483	347	362	-0.343094	0.058011	32.2284	21.8232	19.5212	26.4273
KC119186_BJ-B02_B._olerac	0.2447	0.305	0.3645	0.304	0.176	-0.075	0.378	54.48	0.487	0.479	347	362	-0.341436	0.058011	32.3204	21.3628	19.7974	26.5193
KC119187_BJ-B03_B._olerac	0.2376	0.3121	0.3645	0.304	0.182	-0.051	0.392	54.06	0.493	0.482	347	362	-0.354144	0.058011	32.3204	21.639	19.5212	26.5193
LC537530_CHZJ27A_B._campe	0.2491	0.306	0.367	0.3	0.177	-0.092	0.367	53.31	0.483	0.477	346	362	-0.317956	0.060773	32.2284	21.3628	20.0737	26.3352
LC537534_SAS1_Crocus_sati	0.2349	0.3203	0.3624	0.3026	0.176	-0.081	0.373	52.17	0.497	0.483	346	362	-0.362983	0.055249	32.1363	21.9153	19.5212	26.4273
LC537529_CHZJ25A_R._sativ	0.2491	0.3025	0.3645	0.3063	0.178	-0.086	0.372	52	0.484	0.481	347	362	-0.348343	0.058011	32.1363	21.547	19.7974	26.5193
LC537479_CHHZ3A_R._sativu	0.2359	0.3099	0.3645	0.31	0.171	-0.104	0.359	53.01	0.494	0.481	348	362	-0.293094	0.058011	32.2284	21.639	19.7053	26.4273
AB747287_VIET56_B._juncea	0.2526	0.2912	0.3455	0.3261	0.171	-0.09	0.367	54.4	0.496	0.482	349	362	-0.310221	0.058011	31.768	21.2707	20.0737	26.8877
AB747288_VIET58_B._juncea	0.2526	0.2912	0.3488	0.3225	0.171	-0.085	0.37	54.49	0.493	0.481	349	362	-0.310221	0.058011	31.86	21.2707	20.0737	26.7956
AB747308_VIET173_B._junce	0.2509	0.3004	0.3579	0.3069	0.18	-0.077	0.376	53.11	0.489	0.483	348	362	-0.352762	0.058011	31.86	21.7311	19.7974	26.6114
AB747309_VIET174_B._junce	0.2473	0.2968	0.3567	0.3164	0.174	-0.088	0.368	52.17	0.491	0.484	348	362	-0.275967	0.055249	31.6759	21.3628	19.8895	27.0718
AB747310_VIET175_B._junce	0.2518	0.2979	0.3569	0.3148	0.171	-0.085	0.37	52.55	0.488	0.48	346	362	-0.266298	0.058011	31.6759	20.9945	20.3499	26.9797
LC639370_AD886J_Raphanus_	0.2376	0.3121	0.3712	0.2956	0.174	-0.072	0.378	52.54	0.487	0.481	347	362	-0.299171	0.058011	32.3204	21.547	19.6133	26.5193
LC639371_AD887J_Raphanus_	0.2376	0.3121	0.3712	0.2956	0.174	-0.072	0.378	52.54	0.487	0.481	347	362	-0.299171	0.058011	32.3204	21.547	19.6133	26.5193
LC639372_AD888J_Raphanus_	0.2411	0.3085	0.37	0.2945	0.173	-0.075	0.375	52.54	0.484	0.481	347	362	-0.296409	0.055249	32.3204	21.547	19.6133	26.5193
LC639394_FB999J_Brassica_	0.2456	0.3025	0.3691	0.3004	0.173	-0.115	0.355	51.55	0.483	0.476	346	362	-0.353315	0.058011	32.5046	21.2707	19.8895	26.3352
LC639396_FD810J_Raphanus_	0.2202	0.3466	0.3569	0.2989	0.204	-0.034	0.401	56.34	0.519	0.504	347	362	-0.377901	0.058011	31.3076	23.6648	18.3241	26.7035
LC639397_FD891J_Raphanus_	0.2305	0.3333	0.3355	0.3154	0.203	-0.044	0.394	56.3	0.523	0.506	348	362	-0.340608	0.058011	30.663	23.9411	18.6924	26.7035
LC639471_KD302J_Raphanus_	0.227	0.3369	0.3367	0.3165	0.203	-0.044	0.394	55.43	0.526	0.506	348	362	-0.366022	0.058011	30.8471	24.0331	18.5083	26.6114
LC639478_KGB394J_Brassica	0.234	0.3298	0.3322	0.319	0.202	-0.049	0.391	53.77	0.523	0.507	348	362	-0.33011	0.055249	30.4788	23.849	18.7845	26.8877
LC639481_KGB964J_Brassica	0.242	0.3167	0.3569	0.3074	0.175	-0.087	0.37	52.14	0.497	0.478	346	362	-0.260773	0.058011	31.86	21.2707	20.3499	26.5193
LC639482_KGD373J_Raphanus	0.2305	0.3333	0.3322	0.319	0.202	-0.044	0.394	55.69	0.526	0.507	348	362	-0.333702	0.058011	30.5709	23.9411	18.6924	26.7956
LC639483_KGD55J_Raphanus_	0.2324	0.3134	0.3691	0.2993	0.178	-0.057	0.386	51.46	0.493	0.486	347	362	-0.303591	0.058011	31.6759	21.7311	19.7053	26.8877
LC639498_KGD963J_Raphanus	0.2349	0.3167	0.3716	0.3	0.176	-0.081	0.373	54.9	0.491	0.478	346	362	-0.301105	0.058011	32.2284	21.3628	19.9816	26.4273
LC639518_MB649J_Brassica_	0.2305	0.3333	0.3389	0.3118	0.203	-0.044	0.394	56.48	0.52	0.505	348	362	-0.341713	0.058011	30.8471	23.9411	18.6924	26.5193
LC639523_MD644J_Raphanus_	0.2305	0.3333	0.3367	0.3165	0.202	-0.049	0.391	56.49	0.523	0.506	348	362	-0.349171	0.058011	30.7551	23.9411	18.6924	26.6114
LC639525_MD652J_Raphanus_	0.227	0.3369	0.3433	0.3094	0.204	-0.039	0.397	56.2	0.52	0.504	348	362	-0.348895	0.058011	31.0313	23.9411	18.6004	26.4273
LC639533_N214_Brassica_ra	0.2518	0.305	0.3624	0.3132	0.173	-0.088	0.374	54.37	0.486	0.472	348	362	-0.380387	0.058011	32.7808	21.2707	19.9816	25.9669
LC639536_N218_Brassica_ra	0.2261	0.3216	0.367	0.3051	0.175	-0.062	0.383	51.65	0.501	0.483	347	362	-0.340608	0.060773	31.9521	21.547	19.7974	26.7035
LC639538_N220_Brassica_ra	0.2261	0.3216	0.3636	0.3088	0.175	-0.062	0.383	51.84	0.504	0.483	347	362	-0.340608	0.060773	31.86	21.547	19.7974	26.7956
LC639539_N223_Brassica_ra	0.2261	0.3216	0.3636	0.3088	0.175	-0.062	0.383	51.84	0.504	0.483	347	362	-0.340608	0.060773	31.86	21.547	19.7974	26.7956
LC639541_N227_Brassica_ra	0.2218	0.3239	0.3636	0.3088	0.171	-0.066	0.38	51.74	0.507	0.485	347	362	-0.342265	0.060773	31.768	21.639	19.7053	26.8877
LC639546_ND260J_Raphanus_	0.2305	0.3333	0.3355	0.3165	0.204	-0.039	0.397	56.17	0.523	0.506	348	362	-0.339779	0.058011	30.7551	23.9411	18.6924	26.6114
LC639547_ND264J_Raphanus_	0.2203	0.3252	0.3679	0.3063	0.17	-0.082	0.372	52.19	0.504	0.486	349	362	-0.346685	0.055249	32.2284	22.1915	19.1529	26.4273
LC639548_ND271J_Raphanus_	0.2376	0.3262	0.3389	0.3129	0.204	-0.038	0.397	57.07	0.514	0.502	348	362	-0.333149	0.058011	30.8471	23.6648	18.9687	26.5193
LC639549_ND276J_Raphanus_	0.2297	0.3322	0.3377	0.3107	0.198	-0.047	0.391	55.59	0.52	0.506	348	362	-0.340608	0.060773	30.5709	23.849	18.7845	26.7956
LC639575_OB284J_Brassica_	0.2305	0.3333	0.34	0.3129	0.204	-0.042	0.394	56.42	0.52	0.504	348	362	-0.341436	0.058011	30.8471	23.849	18.7845	26.5193
LC639577_OB995J_Brassica_	0.2384	0.3132	0.3725	0.2894	0.178	-0.073	0.38	52.04	0.484	0.48	345	362	-0.338122	0.058011	32.3204	21.639	19.7053	26.3352
LC639585_OKB634J_Nasturti	0.243	0.3099	0.3716	0.2996	0.171	-0.089	0.372	54.95	0.484	0.476	347	362	-0.390884	0.055249	32.5967	21.7311	19.7974	25.8748
LC639601_OKD627J_Raphanus	0.2429	0.3036	0.3591	0.3187	0.179	-0.104	0.36	53.47	0.496	0.481	347	362	-0.340608	0.058011	32.2284	21.4549	19.7053	26.6114
LC639610_ON16J_Brassica_n	0.2316	0.3193	0.3645	0.3037	0.176	-0.073	0.376	54.28	0.497	0.485	348	362	-0.294475	0.055249	32.1363	22.0994	19.337	26.4273
LC639634_SMD213J_Raphanus	0.234	0.3333	0.3278	0.3179	0.208	-0.034	0.399	56.34	0.526	0.509	348	362	-0.332044	0.058011	30.2947	23.9411	18.7845	26.9797
LC639650_TRD054J_Raphanus	0.2305	0.3333	0.3389	0.3118	0.203	-0.033	0.399	56.47	0.52	0.505	348	362	-0.325691	0.058011	30.7551	23.849	18.7845	26.6114
	0.237128	0.318421	0.365663	0.299262				54.0688							32.1378	22.1605	19.4521	26.2496
	0.0172003	0.0164062	0.0245593	0.0196111											1.00153	1.03004	0.63841	0.761211

## Sheet: HC-3
title	T3s	C3s	A3s	G3s	CAI	CBI	Fop	Nc	GC3s	GC	L_sym	L_aa	Gravy	Aromo	%A	%C	%T	%G
KY111274_DJ1_Raphanus_sat	0.2837	0.3416	0.3363	0.3576	0.225	0.006	0.43	58.78	0.519	0.467	447	458	-0.317904	0.091703	30.4949	22.0524	22.853	24.5997
KY111273_DJ2_Raphanus_sat	0.2865	0.3388	0.3303	0.3642	0.227	0.002	0.427	58.41	0.521	0.467	447	458	-0.305677	0.093886	30.4221	21.9068	22.9258	24.7453
KY111272_DJ3_Raphanus_sat	0.2885	0.3352	0.3333	0.3609	0.219	-0.018	0.416	57.89	0.517	0.464	447	458	-0.298908	0.093886	30.4221	21.6885	23.1441	24.7453
KY111271_DJ4_Raphanus_sat	0.2837	0.3416	0.3363	0.3576	0.225	0.006	0.43	58.78	0.519	0.467	447	458	-0.317904	0.091703	30.4949	22.0524	22.853	24.5997
KY111270_DJ5_Raphanus_sat	0.281	0.3444	0.3363	0.3576	0.225	0.006	0.43	58.75	0.521	0.467	447	458	-0.317904	0.091703	30.4949	22.1252	22.7802	24.5997
KY111269_DJ6_Raphanus_sat	0.2865	0.3388	0.3363	0.3576	0.225	-0.006	0.423	58.47	0.517	0.464	447	458	-0.305677	0.093886	30.5677	21.8341	22.9985	24.5997
KY111268_SW1_Raphanus_sat	0.2865	0.3388	0.3333	0.3609	0.226	0.006	0.43	58.86	0.519	0.465	447	458	-0.305677	0.093886	30.4949	21.8341	22.9985	24.6725
KX674733_GJS4_Raphanus_sa	0.2893	0.3361	0.3363	0.3576	0.223	-0.006	0.423	59.19	0.515	0.464	447	458	-0.305677	0.093886	30.5677	21.7613	23.0713	24.5997
KX674732_GJS3_Raphanus_sa	0.2893	0.3361	0.3363	0.3576	0.223	-0.006	0.423	59.19	0.515	0.464	447	458	-0.305677	0.093886	30.5677	21.7613	23.0713	24.5997
KX674731_GJS2_Raphanus_sa	0.2893	0.3361	0.3363	0.3576	0.223	-0.006	0.423	59.19	0.515	0.464	447	458	-0.305677	0.093886	30.5677	21.7613	23.0713	24.5997
KX674730_KIH2_Raphanus_sa	0.2837	0.3388	0.3363	0.3609	0.224	-0.006	0.423	57.89	0.519	0.465	447	458	-0.305677	0.093886	30.5677	21.8341	22.9258	24.6725
KX674729_KIH1_Raphanus_sa	0.2865	0.3361	0.3363	0.3609	0.224	-0.01	0.421	58.04	0.517	0.464	447	458	-0.305677	0.093886	30.5677	21.7613	22.9985	24.6725
KX579484_Jj16_Raphanus_sa	0.2865	0.3388	0.3363	0.3576	0.225	-0.006	0.423	58.47	0.517	0.464	447	458	-0.305677	0.093886	30.5677	21.8341	22.9985	24.5997
DQ648591_CAR37A_Cochleari	0.2841	0.3398	0.3988	0.297	0.218	-0.024	0.413	55.82	0.475	0.445	446	458	-0.344978	0.09607	32.3872	21.2518	23.1441	23.2169
KU140422_R065_Raphanus_sa	0.2865	0.3361	0.3353	0.3597	0.224	-0.001	0.425	57.62	0.517	0.465	447	458	-0.303493	0.091703	30.5677	21.8341	22.9258	24.6725
KU140421_R041_Raphanus_sa	0.281	0.3416	0.3383	0.3564	0.221	-0.005	0.423	57.89	0.519	0.466	447	458	-0.303493	0.091703	30.6405	21.9796	22.7802	24.5997
KR153040_WFLB14_Raphanus_	0.2782	0.3471	0.3333	0.3609	0.228	0.013	0.434	59.24	0.526	0.467	447	458	-0.305677	0.093886	30.4949	22.0524	22.7802	24.6725
KR153039_LWLB_Raphanus_sa	0.2893	0.3361	0.3243	0.3709	0.224	-0.002	0.425	58.49	0.523	0.467	447	458	-0.305677	0.093886	30.2766	21.7613	23.0713	24.8908
KR153038_CCLB_Raphanus_sa	0.2865	0.3388	0.3363	0.3576	0.225	-0.002	0.425	59.04	0.517	0.464	447	458	-0.305677	0.093886	30.5677	21.8341	22.9985	24.5997
HQ637383_CAR51_Cochlearia	0.2813	0.3426	0.4018	0.2937	0.219	-0.025	0.413	55.59	0.475	0.444	446	458	-0.343231	0.09607	32.46	21.2518	23.1441	23.1441
AB252117_GRC42_wild_Alliu	0.3268	0.2821	0.4535	0.25	0.208	-0.072	0.387	54.45	0.398	0.422	445	458	-0.363537	0.091703	33.9156	19.7234	23.8719	22.4891
AB093611_BZ1_Brassica_ole	0.2555	0.3516	0.3772	0.3214	0.208	0.015	0.433	56.68	0.509	0.468	446	458	-0.340393	0.091703	31.0771	22.3435	22.1252	24.4541
AB093606_RUS1_Armoracia_r	0.2917	0.3278	0.3891	0.3123	0.22	-0.024	0.413	55.77	0.476	0.445	445	458	-0.337555	0.09607	32.0233	20.9607	23.4352	23.5808
AB093598_Al_Alliaria_offi	0.3426	0.2674	0.4518	0.2484	0.216	-0.071	0.387	52.17	0.387	0.421	445	458	-0.360917	0.093886	33.5517	19.3595	24.3814	22.7074
AP017884_TUR77_Raphanus_s	0.2806	0.3139	0.4371	0.2881	0.202	-0.046	0.4	52.93	0.447	0.439	447	458	-0.30393	0.093886	33.3333	20.8151	22.7802	23.0713
AP017854_IRNWRSh40_Raphan	0.2431	0.3785	0.3724	0.3256	0.213	-0.071	0.387	51.46	0.526	0.463	447	458	-0.296288	0.093886	31.7322	22.4891	21.9796	23.7991
AP017846_IRNSRSh35_Raphan	0.2459	0.3757	0.3754	0.3223	0.213	-0.075	0.385	51.33	0.521	0.462	447	458	-0.295415	0.093886	31.7322	22.4163	22.0524	23.7991
AP017845_IRNRRSh35_Raphan	0.2452	0.3747	0.3784	0.32	0.211	-0.069	0.387	51.66	0.519	0.461	447	458	-0.286245	0.093886	31.7322	22.3435	22.1252	23.7991
AP017840_GRC39_Brassica_o	0.2438	0.3518	0.4174	0.2997	0.227	0.004	0.428	52.78	0.491	0.456	446	458	-0.332969	0.093886	32.3872	21.7613	22.0524	23.7991
AP017839_GRC38_Brassica_o	0.2438	0.3518	0.4174	0.2997	0.226	0.004	0.428	52.61	0.491	0.456	446	458	-0.332969	0.093886	32.3872	21.8341	21.9796	23.7991
AP017819_GRC5_Brassica_ol	0.2382	0.3573	0.4337	0.2843	0.229	0.011	0.433	51.94	0.484	0.453	446	458	-0.317686	0.093886	32.7511	21.9068	21.9068	23.4352
AP017814_TUR79_Raphanus_r	0.3687	0.2514	0.4428	0.2517	0.2	-0.131	0.353	52.37	0.373	0.411	445	458	-0.374236	0.093886	33.8428	18.8501	25.0364	22.2707
AP017808_IRNTuSh18_Brassi	0.3175	0.3092	0.4337	0.2467	0.223	-0.018	0.417	55.01	0.419	0.426	444	458	-0.379694	0.093886	33.5517	20.524	23.8719	22.0524
AP017801_IRNTOFS6_Sisymbr	0.3111	0.2917	0.4428	0.27	0.208	-0.092	0.375	54.69	0.418	0.429	445	458	-0.333188	0.091703	33.6972	20.4512	23.4352	22.4163
AP017800_IRNTOFS3_Sisymbr	0.2958	0.2901	0.488	0.2434	0.21	-0.075	0.385	52.56	0.399	0.418	444	458	-0.371179	0.09607	34.9345	19.7962	23.2169	22.0524
AP017799_IRNTOFS2_Sisymbr	0.2958	0.2901	0.488	0.2434	0.21	-0.075	0.385	52.56	0.399	0.418	444	458	-0.371179	0.09607	34.9345	19.7962	23.2169	22.0524
AP017797_IRNTKE_Sisymbriu	0.3222	0.2833	0.4471	0.2633	0.214	-0.076	0.384	54.31	0.407	0.425	445	458	-0.343013	0.091703	33.9156	20.1601	23.5808	22.3435
AP017796_IRNTlm1_Impatien	0.2893	0.3006	0.4865	0.2361	0.22	-0.026	0.412	52.3	0.403	0.421	444	458	-0.370306	0.093886	34.8617	20.2329	22.9985	21.9068
AP017790_IRNS4_Sisymbrium	0.2861	0.3333	0.4006	0.2885	0.224	0.029	0.444	55.4	0.468	0.445	444	458	-0.362882	0.093886	32.3872	21.1063	23.0713	23.4352
AP017789_IRNS3_Sisymbrium	0.2889	0.3306	0.4006	0.2885	0.221	0.023	0.439	55	0.466	0.444	444	458	-0.370306	0.093886	32.3872	21.0335	23.2169	23.3624
AP017788_IRNS1_Sisymbrium	0.2861	0.3333	0.4006	0.2885	0.224	0.029	0.444	55.4	0.468	0.445	444	458	-0.362882	0.093886	32.3872	21.1063	23.0713	23.4352
AP017785_IRNRN6_Rapistrum	0.2986	0.2901	0.4641	0.2623	0.211	-0.078	0.383	54.6	0.412	0.426	444	458	-0.348472	0.091703	34.3523	20.0146	23.0713	22.5619
AP017784_IRNRkaraj_Rapist	0.2944	0.3083	0.4518	0.2591	0.21	-0.072	0.387	53.73	0.425	0.432	445	458	-0.337118	0.091703	33.9884	20.8151	22.853	22.3435
AP017783_IRNRK_Rapistrum_	0.3139	0.2917	0.4367	0.2724	0.209	-0.084	0.38	54.54	0.42	0.43	445	458	-0.337118	0.091703	33.6245	20.3785	23.3624	22.6346
AP017780_IRNRaNi3_Rapistr	0.2845	0.307	0.4671	0.2566	0.209	-0.073	0.385	54.58	0.421	0.427	444	458	-0.35524	0.091703	34.4978	20.4512	22.7802	22.2707
AP017779_IRNRaFCh_Cheiran	0.3148	0.3092	0.435	0.2508	0.221	-0.034	0.408	54.89	0.421	0.427	444	458	-0.366812	0.093886	33.4789	20.4512	23.7991	22.2707
AP017778_IRNMY57_Brassica	0.3139	0.2917	0.4367	0.2724	0.209	-0.084	0.38	54.54	0.42	0.43	445	458	-0.337118	0.091703	33.6245	20.3785	23.3624	22.6346
AP017769_IRNKBS65_Sisymbr	0.2981	0.3064	0.4488	0.2642	0.209	-0.076	0.384	53.33	0.425	0.43	445	458	-0.366157	0.091703	34.2067	20.8151	22.7802	22.198
AP017768_IRNKBS58_Sisymbr	0.2981	0.3064	0.4474	0.2633	0.208	-0.075	0.384	53.45	0.425	0.43	445	458	-0.377948	0.091703	34.2067	20.8151	22.7802	22.198
AP017756_GRC43_wild_Alliu	0.3231	0.2841	0.4521	0.2492	0.205	-0.075	0.384	54.31	0.4	0.424	445	458	-0.353275	0.091703	33.77	19.869	23.7991	22.5619
AP017754_IRNEAM1_Mattiola	0.2917	0.3111	0.4398	0.2706	0.211	-0.055	0.396	54.57	0.436	0.437	445	458	-0.339301	0.091703	33.5517	20.9607	22.7802	22.7074
AB701717_GBR83_Brassica_o	0.2881	0.3102	0.4273	0.2895	0.199	-0.081	0.38	52.78	0.449	0.443	445	458	-0.353493	0.093886	32.5328	20.8879	23.1441	23.4352
AB701698_BEL1_Rorippa_nas	0.2972	0.325	0.4277	0.2664	0.227	-0.007	0.425	54.22	0.443	0.437	447	458	-0.342795	0.093886	33.4061	21.1063	22.9258	22.5619
AB701697_ASP_Allium_sp_Ge	0.3296	0.2825	0.4431	0.2516	0.199	-0.09	0.374	52.74	0.401	0.424	446	458	-0.364629	0.08952	33.77	19.9418	23.7991	22.4891
AB701693_OS_Orchis_simia_	0.3127	0.3014	0.4665	0.2425	0.217	-0.045	0.403	53.14	0.405	0.424	444	458	-0.389738	0.093886	34.2795	20.3785	23.2897	22.0524
AB701692_ORM_Orchis_morio	0.3127	0.3014	0.4665	0.2425	0.217	-0.045	0.403	53.14	0.405	0.424	444	458	-0.389738	0.093886	34.2795	20.3785	23.2897	22.0524
AB701690_OM-N_Orchis_mili	0.3099	0.3042	0.4726	0.2367	0.215	-0.044	0.403	53.07	0.403	0.423	444	458	-0.378384	0.093886	34.425	20.3785	23.2897	21.9068
AB701691_OM-A_Orchis_mili	0.3099	0.3042	0.4726	0.2367	0.215	-0.044	0.403	53.07	0.403	0.423	444	458	-0.378384	0.093886	34.425	20.3785	23.2897	21.9068
AP017815_TUR242_Eruca_sat	0.3075	0.3047	0.4592	0.2376	0.209	-0.041	0.402	51.45	0.409	0.427	445	458	-0.380568	0.091703	34.0611	20.524	23.2169	22.198
AP017804_IRNTRT9_B._rapa_	0.3148	0.3064	0.429	0.2599	0.215	-0.054	0.396	55.98	0.426	0.428	444	458	-0.374672	0.09607	33.1878	20.3057	24.0175	22.4891
AB440238_IRNTRa6_Rapistru	0.3231	0.2981	0.4199	0.2697	0.218	-0.037	0.405	56.15	0.426	0.427	444	458	-0.353275	0.09607	32.9694	19.869	24.3086	22.853
AP017803_IRNTRa9_Rapistru	0.3175	0.3036	0.423	0.2664	0.214	-0.045	0.401	55.45	0.428	0.426	444	458	-0.354148	0.09607	33.1878	20.0146	24.163	22.6346
AP017770_IRN_KhCa_Brassic	0.2958	0.2873	0.4731	0.259	0.206	-0.097	0.372	53.54	0.408	0.422	444	458	-0.355895	0.091703	34.5706	19.7962	23.2169	22.4163
AP017763_IRNDM_Chrysanthe	0.3008	0.2953	0.4775	0.2368	0.215	-0.053	0.398	52.76	0.4	0.424	445	458	-0.349127	0.091703	34.5706	20.4512	22.9985	21.9796
AP017794_IRNST_S._loeseli	0.3036	0.2953	0.4745	0.2368	0.216	-0.049	0.4	52.86	0.4	0.424	445	458	-0.349127	0.091703	34.4978	20.3785	23.1441	21.9796
AP017773_IRNMB6_B._rapa_I	0.3092	0.2897	0.4535	0.2607	0.206	-0.091	0.375	52.93	0.411	0.428	445	458	-0.343231	0.091703	34.0611	20.3785	23.1441	22.4163
AP017795_IRNTH_Hirschfeld	0.3083	0.2917	0.4488	0.2658	0.205	-0.084	0.38	55.01	0.416	0.429	445	458	-0.337118	0.091703	33.8428	20.4512	23.2169	22.4891
AP017873_TUR52_Sinapis_ar	0.2825	0.3158	0.4072	0.3125	0.226	-0.022	0.414	54.68	0.468	0.447	447	458	-0.306987	0.09607	32.3872	20.9607	22.9258	23.7263
AB362513_TUR9_Raphanus_sa	0.2667	0.3333	0.3899	0.3279	0.22	-0.003	0.425	55.73	0.492	0.456	447	458	-0.31048	0.09607	32.0233	21.3246	22.4163	24.2358
AP017864_TUR10_R._sativus	0.2639	0.3361	0.3899	0.3279	0.22	0.001	0.427	55.85	0.494	0.456	447	458	-0.315939	0.09607	32.0961	21.3974	22.3435	24.163
LC537519_CHSE1AB_B._rapa_	0.2917	0.3139	0.4132	0.3013	0.213	0	0.427	58.01	0.456	0.44	447	458	-0.320306	0.093886	32.8239	20.7424	23.2169	23.2169
LC537528_CHZJ23_R._sativu	0.2972	0.3083	0.4162	0.298	0.212	-0.023	0.414	58.77	0.45	0.437	447	458	-0.320306	0.093886	32.8967	20.524	23.4352	23.1441
LC537525_CHZH36_Brassica_	0.2972	0.3083	0.4132	0.3013	0.21	-0.031	0.409	58.68	0.452	0.437	447	458	-0.325764	0.093886	32.8967	20.524	23.4352	23.1441
AB701725_ITA8_Abutilon_sp	0.27	0.3554	0.3724	0.3179	0.217	-0.027	0.412	53.66	0.503	0.454	447	458	-0.29869	0.093886	31.5138	21.5429	23.0713	23.8719
AB093600_ITA7_R._raphanis	0.2382	0.374	0.3904	0.3179	0.213	-0.023	0.414	51.95	0.517	0.462	447	458	-0.321616	0.093886	32.1689	22.4163	21.6157	23.7991
KY111267_SW2_R._sativus_2	0.2865	0.3388	0.3333	0.3609	0.226	0.006	0.43	58.86	0.519	0.465	447	458	-0.305677	0.093886	30.4949	21.8341	22.9985	24.6725
LC537507_CHN305_R._sativu	0.2893	0.3361	0.3423	0.351	0.227	0.002	0.427	59.2	0.51	0.462	447	458	-0.305677	0.093886	30.7132	21.7613	23.0713	24.4541
KX579485_Jj13_R._sativus_	0.2893	0.3361	0.3363	0.3576	0.225	-0.006	0.423	58.94	0.515	0.464	447	458	-0.305677	0.093886	30.5677	21.7613	23.0713	24.5997
LC537496_CHN172_R._sativu	0.2948	0.3306	0.3213	0.3742	0.221	-0.022	0.414	57.99	0.521	0.466	447	458	-0.305677	0.093886	30.2038	21.6157	23.2169	24.9636
AB701703_DNK3_B._rapa_197	0.2893	0.3278	0.3874	0.3102	0.205	-0.038	0.405	55.18	0.477	0.451	447	458	-0.35262	0.093886	31.8049	21.2518	23.1441	23.7991
AB252107_CZE5_B._rapa_Sou	0.2992	0.3241	0.3874	0.2997	0.215	-0.008	0.422	56.37	0.469	0.449	446	458	-0.338865	0.093886	31.5866	21.179	23.508	23.7263
AP017867_TUR20_R._raphani	0.2992	0.3241	0.3874	0.2997	0.215	-0.008	0.422	56.37	0.469	0.449	446	458	-0.338865	0.093886	31.5866	21.179	23.508	23.7263
LC537585_UKR28_Brassica_s	0.2992	0.3269	0.3904	0.2922	0.213	-0.027	0.41	56.31	0.466	0.449	446	458	-0.33952	0.093886	31.5866	21.2518	23.508	23.6536
LC537591_UKR47_Brassica_o	0.2853	0.3352	0.4084	0.281	0.217	-0.008	0.422	55.57	0.464	0.447	446	458	-0.337991	0.093886	32.2416	21.4702	23.0713	23.2169
LC537592_UKR49_B._olerace	0.2853	0.3352	0.4144	0.2736	0.219	0.008	0.43	55.13	0.46	0.446	446	458	-0.338646	0.093886	32.3144	21.4702	23.0713	23.1441
LC537590_UKR46_B._olerace	0.2881	0.3324	0.4084	0.2801	0.217	0	0.426	55.93	0.462	0.447	446	458	-0.338646	0.093886	32.1689	21.3974	23.1441	23.2897
LC537563_MYA1_R._sativus_	0.2271	0.3657	0.4251	0.2932	0.228	-0.001	0.424	50.71	0.498	0.456	446	458	-0.299345	0.093886	32.6055	22.1252	21.7613	23.508
LC537521_CHYK56A_B._rapa_	0.2818	0.3149	0.423	0.2951	0.221	-0.035	0.406	53.72	0.457	0.446	446	458	-0.344541	0.093886	32.5328	20.9607	22.853	23.6536
LC537520_CHYK20A_Brassica	0.2735	0.3232	0.4277	0.2876	0.221	-0.034	0.406	53.29	0.46	0.446	446	458	-0.333188	0.093886	32.6783	21.179	22.7074	23.4352
LC537500_CHN229_B._juncea	0.2465	0.349	0.4084	0.3105	0.228	-0.004	0.424	53.41	0.496	0.459	446	458	-0.337773	0.093886	32.3144	21.9796	21.8341	23.8719
LC537501_CHN241_Brassica_	0.2569	0.3398	0.3964	0.3203	0.22	-0.038	0.404	53.54	0.496	0.459	446	458	-0.333624	0.093886	31.8777	21.6885	22.198	24.2358
LC537503_CHN244_Brassica_	0.2521	0.3407	0.4264	0.2941	0.228	-0.009	0.422	51.45	0.478	0.454	446	458	-0.330568	0.093886	32.6783	21.8341	21.9068	23.5808
LC537527_CHZH34A_B._campe	0.2431	0.3481	0.4204	0.2997	0.226	0	0.426	52.13	0.489	0.46	446	458	-0.325328	0.093886	32.3144	22.1252	21.6885	23.8719
LC537526_CHZH33A_B._junce	0.2548	0.338	0.4234	0.2964	0.221	-0.015	0.417	52.46	0.478	0.456	446	458	-0.332096	0.093886	32.46	21.8341	21.9796	23.7263
AB747293_VIET80_R._sativu	0.2659	0.3269	0.4247	0.2984	0.213	-0.039	0.404	52.92	0.469	0.447	446	458	-0.342795	0.093886	32.6783	21.179	22.6346	23.508
AB747306_VIET170_B._junce	0.2659	0.3296	0.4234	0.2941	0.222	-0.009	0.422	51.57	0.469	0.448	446	458	-0.351965	0.093886	32.8239	21.3974	22.3435	23.4352
AB747312_VIET177_B._junce	0.2853	0.3102	0.4251	0.289	0.22	-0.044	0.401	52.99	0.451	0.444	446	458	-0.332314	0.093886	32.5328	20.7424	23.0713	23.6536
AB747299_VIET158_B._junce	0.3102	0.2825	0.4234	0.2964	0.223	-0.036	0.406	53.31	0.433	0.438	446	458	-0.33821	0.093886	32.5328	20.0873	23.6536	23.7263
AB747307_VIET172_B._junce	0.2909	0.3019	0.4234	0.2964	0.215	-0.044	0.401	53.19	0.448	0.442	446	458	-0.33821	0.093886	32.5328	20.4512	23.2897	23.7263
LC537541_CZE11_B._olerace	0.2105	0.385	0.4234	0.2941	0.222	0.004	0.428	50.94	0.513	0.467	446	458	-0.331659	0.093886	32.5328	23.0713	20.7424	23.6536
LC537542_CZE12_B._olerace	0.2438	0.3518	0.4264	0.2908	0.222	-0.015	0.417	51.94	0.484	0.456	446	458	-0.321616	0.093886	32.6055	21.9796	21.8341	23.5808
LC537545_CZE15_B._olerace	0.2438	0.3518	0.4294	0.2876	0.222	-0.015	0.417	52.07	0.482	0.455	446	458	-0.321616	0.093886	32.6783	21.9796	21.8341	23.508
LC537543_CZE13_B._olerace	0.2438	0.3518	0.4264	0.2908	0.222	-0.015	0.417	51.99	0.484	0.456	446	458	-0.321616	0.093886	32.6055	21.9796	21.8341	23.5808
LC537547_CZE17_B._olerace	0.2438	0.3518	0.4264	0.2908	0.222	-0.015	0.417	51.99	0.484	0.456	446	458	-0.321616	0.093886	32.6055	21.9796	21.8341	23.5808
LC537544_CZE14_B._olerace	0.2438	0.3518	0.4264	0.2908	0.222	-0.015	0.417	51.99	0.484	0.456	446	458	-0.321616	0.093886	32.6055	21.9796	21.8341	23.5808
LC537546_CZE16_B._olerace	0.2438	0.3518	0.4264	0.2908	0.222	-0.015	0.417	51.99	0.484	0.456	446	458	-0.321616	0.093886	32.6055	21.9796	21.8341	23.5808
LC537537_CZE2_A._rustican	0.241	0.3546	0.4264	0.2899	0.222	-0.023	0.413	51.21	0.487	0.456	446	458	-0.332969	0.093886	32.6055	22.0524	21.7613	23.5808
AP017837_GRC34_B._olerace	0.2376	0.3591	0.4127	0.3039	0.218	-0.007	0.422	51.65	0.5	0.458	446	458	-0.327729	0.093886	32.2416	21.9068	21.9796	23.8719
AP017838_GRC35_B._olerace	0.2376	0.3591	0.4157	0.3007	0.22	-0.003	0.424	51.96	0.498	0.458	446	458	-0.327729	0.093886	32.3144	21.9796	21.9068	23.7991
AP017823_GRC12_B._olerace	0.2382	0.3546	0.4354	0.2834	0.227	0	0.426	51.88	0.482	0.453	446	458	-0.332969	0.093886	32.8239	21.9068	21.8341	23.4352
AP017824_GRC16_B._olerace	0.2382	0.3573	0.4324	0.2834	0.229	0.016	0.435	52.21	0.484	0.454	446	458	-0.332969	0.093886	32.7511	21.9796	21.8341	23.4352
AP017830_GRC26_B._olerace	0.2438	0.3518	0.4294	0.2866	0.229	0.012	0.433	52.93	0.482	0.453	446	458	-0.332969	0.093886	32.6783	21.8341	21.9796	23.508
AP017820_GRC6_B._oleracea	0.241	0.3546	0.4264	0.2899	0.227	0.004	0.428	52.33	0.487	0.455	446	458	-0.332969	0.093886	32.6055	21.9068	21.9068	23.5808
AP017818_GRC4_B._oleracea	0.2265	0.3646	0.4222	0.2997	0.22	-0.009	0.421	53.18	0.501	0.459	447	458	-0.327293	0.093886	32.5328	22.198	21.5429	23.7263
AB989637_AUST21_H._incana	0.2459	0.3481	0.4234	0.2922	0.209	-0.044	0.399	52.73	0.484	0.456	446	458	-0.324236	0.093886	32.3144	21.7613	22.0524	23.8719
AP017821_GRC10_B._olerace	0.232	0.3646	0.4222	0.2932	0.224	-0.009	0.421	52.73	0.497	0.458	447	458	-0.327293	0.093886	32.5328	22.198	21.6885	23.5808
AP017827_GRC23_B._olerace	0.2265	0.3702	0.4162	0.2997	0.225	-0.001	0.425	52.27	0.506	0.461	447	458	-0.327293	0.093886	32.3872	22.3435	21.5429	23.7263
AP017828_GRC24_B._olerace	0.2293	0.3674	0.4162	0.2997	0.225	-0.001	0.425	52.38	0.503	0.46	447	458	-0.327293	0.093886	32.3872	22.2707	21.6157	23.7263
AP017816_GRC2_B._oleracea	0.232	0.3646	0.4132	0.3029	0.224	-0.002	0.425	52.5	0.503	0.459	447	458	-0.326201	0.093886	32.3872	22.0524	21.7613	23.7991
AP017817_GRC3_B._oleracea	0.232	0.3646	0.4102	0.3062	0.224	0.002	0.427	52.69	0.506	0.459	447	458	-0.326201	0.093886	32.3144	22.0524	21.7613	23.8719
AP017822_GRC11_B._olerace	0.232	0.3646	0.4102	0.3062	0.224	-0.01	0.421	52.41	0.506	0.459	447	458	-0.326201	0.093886	32.3144	22.0524	21.7613	23.8719
AP017829_GRC25_B._olerace	0.232	0.3646	0.4132	0.3029	0.224	-0.01	0.421	52.23	0.503	0.459	447	458	-0.326201	0.093886	32.3872	22.0524	21.7613	23.7991
LC537477_CHHH29A_B._campe	0.2465	0.3435	0.4354	0.2876	0.224	-0.007	0.422	53.6	0.475	0.453	446	458	-0.321616	0.093886	32.8239	21.7613	21.9068	23.508
AB747297_VIET138_B._junce	0.2667	0.3278	0.4269	0.2899	0.214	-0.048	0.399	51.33	0.464	0.447	446	458	-0.324891	0.093886	32.7511	21.1063	22.5619	23.5808
AB747313_VIET178_B._junce	0.2624	0.3315	0.4247	0.2951	0.227	-0.006	0.422	52.6	0.471	0.448	446	458	-0.334279	0.093886	32.6055	21.179	22.6346	23.5808
AB747315_VIET180_B._junce	0.2707	0.3232	0.4234	0.2941	0.229	-0.01	0.419	52.91	0.464	0.446	446	458	-0.328384	0.093886	32.5328	20.9607	22.853	23.6536
AB747314_VIET179_B._junce	0.2707	0.3232	0.4234	0.2941	0.228	-0.01	0.419	52.54	0.464	0.445	446	458	-0.328384	0.093886	32.5328	20.8879	22.9258	23.6536
LC537481_CHK55A_B._rapa_V	0.2576	0.3324	0.4474	0.2736	0.22	-0.018	0.415	52.63	0.457	0.445	446	458	-0.326856	0.093886	33.0422	21.3246	22.4163	23.2169
AB747298_VIET153_B._junce	0.259	0.3306	0.4458	0.2763	0.213	-0.018	0.415	53.06	0.457	0.445	446	458	-0.308734	0.093886	33.0422	21.3974	22.4163	23.1441
LC537578_THA5_R._sativus_	0.277	0.3186	0.4474	0.2662	0.226	-0.015	0.417	52.57	0.442	0.443	446	458	-0.343231	0.091703	33.115	21.2518	22.5619	23.0713
LC537577_THA3_R._sativus_	0.2632	0.3352	0.4625	0.2468	0.224	-0.023	0.413	52.89	0.442	0.443	446	458	-0.343231	0.091703	33.4789	21.6885	22.198	22.6346
LC537579_THA7_R._sativus_	0.2853	0.3102	0.4505	0.263	0.225	-0.031	0.408	50.99	0.433	0.44	446	458	-0.33821	0.093886	33.115	20.8879	22.9258	23.0713
LC537576_THA2_R._sativus_	0.2798	0.3186	0.4515	0.2614	0.224	-0.038	0.404	52.79	0.438	0.441	445	458	-0.347817	0.09607	33.115	21.179	22.7802	22.9258
LC537575_THA1_R._sativus_	0.2853	0.3102	0.4595	0.2532	0.224	-0.027	0.41	51.65	0.426	0.437	446	458	-0.339083	0.093886	33.4061	20.9607	22.853	22.7802
LC537582_THA13_R._sativus	0.277	0.313	0.4685	0.2508	0.221	-0.021	0.413	50.9	0.426	0.435	446	458	-0.310699	0.093886	33.6245	20.8151	22.853	22.7074
LC537581_THA9_B._juncea_T	0.2798	0.3158	0.4565	0.2565	0.224	-0.027	0.41	51.45	0.433	0.44	446	458	-0.339083	0.093886	33.3333	21.1063	22.7074	22.853
LC537580_THA8_B._juncea_T	0.2825	0.3158	0.4578	0.2541	0.226	-0.024	0.413	51.36	0.43	0.439	446	458	-0.341266	0.09607	33.3333	21.1063	22.7802	22.7802
LC537512_CHN328_Brassica_	0.2687	0.3213	0.4054	0.3192	0.215	-0.038	0.404	53.98	0.48	0.453	446	458	-0.326856	0.093886	32.0233	21.0335	22.6346	24.3086
LC537510_CHN322_B._pekine	0.2632	0.3241	0.4084	0.3192	0.213	-0.038	0.404	52.4	0.482	0.454	446	458	-0.333188	0.093886	32.0961	21.0335	22.4891	24.3814
LC537506_CHN301_R._sativu	0.2659	0.3241	0.4234	0.2997	0.215	-0.042	0.401	51.55	0.469	0.45	446	458	-0.326856	0.093886	32.46	21.1063	22.5619	23.8719
KF246570_ZH1_Phalaenopsis	0.2659	0.3296	0.4144	0.3039	0.219	-0.026	0.41	51.76	0.475	0.451	446	458	-0.327074	0.093886	32.3872	21.2518	22.5619	23.7991
KC119185_BJ-B01_B._olerac	0.2652	0.3315	0.4054	0.3105	0.228	-0.014	0.417	52.2	0.482	0.456	446	458	-0.322926	0.093886	32.0233	21.5429	22.3435	24.0902
KC119186_BJ-B02_B._olerac	0.2548	0.3352	0.4174	0.3072	0.221	-0.019	0.415	52.09	0.482	0.454	446	458	-0.327074	0.093886	32.46	21.5429	22.1252	23.8719
KC119187_BJ-B03_B._olerac	0.2722	0.3278	0.4084	0.3072	0.227	-0.012	0.419	53.77	0.475	0.45	446	458	-0.331223	0.093886	32.3144	21.1063	22.7074	23.8719
LC537530_CHZJ27A_B._campe	0.268	0.3287	0.4114	0.3029	0.219	-0.029	0.408	52.24	0.475	0.452	446	458	-0.334498	0.093886	32.2416	21.3246	22.5619	23.8719
LC537534_SAS1_Crocus_sati	0.2604	0.3352	0.4174	0.3007	0.216	-0.05	0.397	54.38	0.478	0.451	446	458	-0.332533	0.093886	32.5328	21.3974	22.4163	23.6536
LC537529_CHZJ25A_R._sativ	0.2604	0.3352	0.4144	0.3039	0.21	-0.063	0.39	53.69	0.48	0.451	446	458	-0.337773	0.093886	32.46	21.3974	22.4163	23.7263
LC537479_CHHZ3A_R._sativu	0.2397	0.3499	0.4192	0.3029	0.218	-0.027	0.409	50.39	0.492	0.458	447	458	-0.324236	0.093886	32.46	21.9796	21.7613	23.7991
AB747287_VIET56_B._juncea	0.2465	0.3463	0.4144	0.3062	0.219	-0.029	0.408	51.33	0.491	0.459	446	458	-0.340611	0.093886	32.3144	21.8341	21.8341	24.0175
AB747288_VIET58_B._juncea	0.2438	0.349	0.4174	0.3029	0.219	-0.025	0.41	51.08	0.491	0.459	446	458	-0.340611	0.093886	32.3872	21.9068	21.7613	23.9447
AB747308_VIET173_B._junce	0.2327	0.3657	0.4174	0.2984	0.226	-0.002	0.424	51.61	0.5	0.459	446	458	-0.310044	0.093886	32.3872	22.198	21.7613	23.6536
AB747309_VIET174_B._junce	0.2486	0.3425	0.4174	0.3039	0.22	-0.013	0.417	52.1	0.487	0.457	446	458	-0.312009	0.093886	32.2416	21.7613	22.0524	23.9447
AB747310_VIET175_B._junce	0.2486	0.3398	0.4204	0.3039	0.225	0.01	0.43	52.18	0.484	0.456	446	458	-0.312009	0.093886	32.3144	21.6885	22.0524	23.9447
LC639370_AD886J_Raphanus_	0.2576	0.3435	0.4084	0.3039	0.219	-0.012	0.419	54.7	0.487	0.453	446	458	-0.337991	0.093886	32.2416	21.6157	22.4163	23.7263
LC639371_AD887J_Raphanus_	0.2576	0.3435	0.4084	0.3039	0.219	-0.012	0.419	54.7	0.487	0.453	446	458	-0.337991	0.093886	32.2416	21.6157	22.4163	23.7263
LC639372_AD888J_Raphanus_	0.2576	0.3435	0.4084	0.3039	0.219	-0.012	0.419	54.87	0.487	0.453	446	458	-0.337991	0.093886	32.2416	21.5429	22.4891	23.7263
LC639394_FB999J_Brassica_	0.2639	0.3306	0.4488	0.2671	0.212	-0.045	0.4	50.6	0.452	0.446	445	458	-0.338646	0.093886	33.115	21.4702	22.2707	23.1441
LC639396_FD810J_Raphanus_	0.2865	0.3361	0.3303	0.3675	0.225	-0.003	0.425	57.32	0.521	0.464	447	458	-0.29214	0.093886	30.4221	21.5429	23.2169	24.818
LC639397_FD891J_Raphanus_	0.2912	0.3352	0.3373	0.3555	0.221	-0.019	0.416	59.04	0.512	0.462	447	458	-0.30393	0.093886	30.5677	21.6885	23.2169	24.5269
LC639471_KD302J_Raphanus_	0.2837	0.3416	0.3333	0.3609	0.225	-0.006	0.423	58.87	0.521	0.465	447	458	-0.305677	0.093886	30.4949	21.8341	22.9985	24.6725
LC639478_KGB394J_Brassica	0.2837	0.3416	0.3384	0.36	0.227	0.006	0.43	58.99	0.519	0.463	447	458	-0.317467	0.093886	30.7132	21.8341	22.9985	24.4541
LC639481_KGB964J_Brassica	0.2548	0.3435	0.4127	0.3039	0.226	-0.014	0.417	53.8	0.487	0.453	446	458	-0.339083	0.093886	32.3872	21.6157	22.2707	23.7263
LC639482_KGD373J_Raphanus	0.2901	0.3343	0.3343	0.3609	0.221	-0.018	0.417	59.08	0.516	0.464	446	458	-0.309825	0.093886	30.4949	21.6157	23.1441	24.7453
LC639483_KGD55J_Raphanus_	0.2687	0.3324	0.4114	0.2997	0.226	-0.01	0.419	54.35	0.475	0.451	446	458	-0.333188	0.093886	32.3144	21.3246	22.6346	23.7263
LC639498_KGD963J_Raphanus	0.2355	0.3657	0.4084	0.3029	0.223	-0.01	0.419	53.69	0.504	0.458	446	458	-0.333406	0.093886	32.1689	21.9796	22.0524	23.7991
LC639518_MB649J_Brassica_	0.2837	0.3388	0.3363	0.3609	0.221	-0.006	0.423	59.21	0.519	0.464	447	458	-0.313974	0.09607	30.6405	21.8341	22.9258	24.5997
LC639523_MD644J_Raphanus_	0.2873	0.3343	0.3404	0.3576	0.222	-0.013	0.419	58.72	0.513	0.464	446	458	-0.311354	0.093886	30.6405	21.6885	22.9985	24.6725
LC639525_MD652J_Raphanus_	0.2948	0.3306	0.3333	0.3609	0.227	-0.002	0.425	58.08	0.512	0.463	447	458	-0.305677	0.093886	30.4949	21.6157	23.2169	24.6725
LC639533_N214_Brassica_ra	0.2403	0.3564	0.4174	0.2964	0.226	-0.013	0.417	53.46	0.493	0.46	446	458	-0.331659	0.093886	32.1689	22.1252	21.8341	23.8719
LC639536_N218_Brassica_ra	0.2548	0.3407	0.4204	0.2974	0.218	-0.02	0.415	54.17	0.48	0.453	446	458	-0.332314	0.093886	32.5328	21.6157	22.198	23.6536
LC639538_N220_Brassica_ra	0.2548	0.3407	0.4204	0.2974	0.218	-0.02	0.415	54.17	0.48	0.453	446	458	-0.332314	0.093886	32.5328	21.6157	22.198	23.6536
LC639539_N223_Brassica_ra	0.2548	0.3407	0.4204	0.2974	0.218	-0.02	0.415	54.17	0.48	0.453	446	458	-0.332314	0.093886	32.5328	21.6157	22.198	23.6536
LC639541_N227_Brassica_ra	0.2521	0.3435	0.4204	0.2974	0.218	-0.02	0.415	54.15	0.482	0.453	446	458	-0.332314	0.093886	32.5328	21.6885	22.1252	23.6536
LC639546_ND260J_Raphanus_	0.2865	0.3388	0.3363	0.3576	0.224	-0.006	0.423	58.82	0.517	0.464	447	458	-0.293886	0.093886	30.5677	21.7613	23.0713	24.5997
LC639547_ND264J_Raphanus_	0.2188	0.3767	0.4204	0.2964	0.216	-0.017	0.415	51.66	0.509	0.462	446	458	-0.325109	0.093886	32.3144	22.4163	21.4702	23.7991
LC639548_ND271J_Raphanus_	0.2893	0.3361	0.3393	0.3543	0.225	-0.002	0.425	59.2	0.512	0.463	447	458	-0.305677	0.093886	30.6405	21.7613	23.0713	24.5269
LC639549_ND276J_Raphanus_	0.2893	0.3361	0.3423	0.351	0.225	-0.002	0.425	59.26	0.51	0.461	447	458	-0.30655	0.093886	30.786	21.7613	23.0713	24.3814
LC639575_OB284J_Brassica_	0.2865	0.3388	0.3333	0.3609	0.224	-0.006	0.423	58.69	0.519	0.465	447	458	-0.305677	0.093886	30.4949	21.8341	22.9985	24.6725
LC639577_OB995J_Brassica_	0.2438	0.3463	0.4174	0.3062	0.214	-0.054	0.395	52.59	0.491	0.454	446	458	-0.338428	0.093886	32.46	21.5429	22.1252	23.8719
LC639585_OKB634J_Nasturti	0.2715	0.3213	0.4042	0.316	0.22	-0.042	0.401	55.84	0.478	0.45	446	458	-0.29345	0.09607	32.0233	20.8879	22.9985	24.0902
LC639601_OKD627J_Raphanus	0.2382	0.3573	0.4084	0.3105	0.224	-0.002	0.424	54.12	0.502	0.459	446	458	-0.311572	0.093886	32.1689	21.9068	21.9796	23.9447
LC639610_ON16J_Brassica_n	0.2355	0.3573	0.4114	0.3094	0.216	-0.03	0.408	52.97	0.502	0.459	446	458	-0.327729	0.093886	32.2416	21.8341	21.9068	24.0175
LC639634_SMD213J_Raphanus	0.2865	0.3388	0.3363	0.3576	0.226	0.002	0.427	58.74	0.517	0.464	447	458	-0.305677	0.093886	30.5677	21.8341	22.9985	24.5997
LC639650_TRD054J_Raphanus	0.2865	0.3388	0.3333	0.3609	0.225	-0.002	0.425	58.61	0.519	0.465	447	458	-0.305677	0.093886	30.4949	21.8341	22.9985	24.6725
	0.274229	0.331514	0.407891	0.30087				54.3725							32.3627	21.3642	22.6892	23.584
	0.0271723	0.0234465	0.0419137	0.0357616											1.14636	0.704679	0.664662	0.775545

## Sheet: P3-3
title	T3s	C3s	A3s	G3s	CAI	CBI	Fop	Nc	GC3s	GC	L_sym	L_aa	Gravy	Aromo	%A	%C	%T	%G
KY111274_DJ1_Raphanus_sat	0.277	0.3273	0.3741	0.2951	0.192	-0.052	0.384	57.76	0.478	0.45	341	355	-0.19831	0.087324	31.3615	21.2207	23.662	23.7559
KY111273_DJ2_Raphanus_sat	0.2878	0.3201	0.3653	0.298	0.184	-0.069	0.375	58.98	0.475	0.451	341	355	-0.220563	0.087324	31.2676	21.2207	23.662	23.8498
KY111272_DJ3_Raphanus_sat	0.2806	0.3237	0.3764	0.2898	0.187	-0.069	0.375	58.07	0.472	0.451	341	355	-0.220563	0.087324	31.4554	21.3146	23.4742	23.7559
KY111271_DJ4_Raphanus_sat	0.277	0.3273	0.3741	0.2951	0.192	-0.052	0.384	57.76	0.478	0.45	341	355	-0.19831	0.087324	31.3615	21.2207	23.662	23.7559
KY111270_DJ5_Raphanus_sat	0.277	0.3273	0.3741	0.2951	0.192	-0.052	0.384	57.76	0.478	0.45	341	355	-0.19831	0.087324	31.3615	21.2207	23.662	23.7559
KY111269_DJ6_Raphanus_sat	0.2842	0.3165	0.3801	0.2898	0.184	-0.078	0.37	57.28	0.466	0.448	341	355	-0.230986	0.087324	31.6432	21.1268	23.5681	23.662
KY111268_SW1_Raphanus_sat	0.2734	0.3273	0.3764	0.2939	0.184	-0.064	0.378	58.46	0.478	0.452	341	355	-0.227887	0.087324	31.4554	21.4085	23.3803	23.7559
KX674733_GJS4_Raphanus_sa	0.277	0.3309	0.369	0.2939	0.19	-0.066	0.378	58.46	0.481	0.453	341	355	-0.24507	0.087324	31.5493	21.5962	23.1925	23.662
KX674732_GJS3_Raphanus_sa	0.277	0.3309	0.369	0.2939	0.189	-0.064	0.378	58.36	0.481	0.452	341	355	-0.232113	0.087324	31.5493	21.5023	23.2864	23.662
KX674731_GJS2_Raphanus_sa	0.277	0.3309	0.369	0.2939	0.189	-0.064	0.378	58.36	0.481	0.452	341	355	-0.232113	0.087324	31.5493	21.5023	23.2864	23.662
KX674730_KIH2_Raphanus_sa	0.277	0.3273	0.3727	0.2951	0.183	-0.073	0.372	58.18	0.478	0.451	341	355	-0.205916	0.087324	31.3615	21.2207	23.5681	23.8498
KX674729_KIH1_Raphanus_sa	0.277	0.3273	0.3727	0.2951	0.183	-0.073	0.372	58.18	0.478	0.451	341	355	-0.205916	0.087324	31.3615	21.2207	23.5681	23.8498
KX579484_Jj16_Raphanus_sa	0.2734	0.3309	0.3778	0.2898	0.189	-0.06	0.381	58.53	0.478	0.452	341	355	-0.225352	0.090141	31.4554	21.5023	23.3803	23.662
DQ648591_CAR37A_Cochleari	0.3011	0.3086	0.4232	0.248	0.209	-0.032	0.396	51.57	0.426	0.431	338	355	-0.280564	0.076056	32.9577	19.9061	23.9437	23.1925
KU140422_R065_Raphanus_sa	0.277	0.3273	0.3727	0.2951	0.183	-0.072	0.372	58.19	0.478	0.45	341	355	-0.199155	0.087324	31.3615	21.1268	23.662	23.8498
KU140421_R041_Raphanus_sa	0.2842	0.3237	0.369	0.2939	0.186	-0.074	0.372	58.2	0.475	0.451	341	355	-0.220563	0.087324	31.2676	21.2207	23.662	23.8498
KR153040_WFLB14_Raphanus_	0.2867	0.3154	0.3764	0.2898	0.184	-0.068	0.375	57.71	0.466	0.449	341	355	-0.222254	0.087324	31.3615	21.0329	23.7559	23.8498
KR153039_LWLB_Raphanus_sa	0.2806	0.3237	0.3764	0.291	0.188	-0.064	0.378	58.08	0.472	0.45	341	355	-0.219718	0.087324	31.5493	21.3146	23.4742	23.662
KR153038_CCLB_Raphanus_sa	0.2796	0.3262	0.3778	0.2869	0.187	-0.064	0.378	58.05	0.472	0.45	341	355	-0.219437	0.087324	31.4554	21.3146	23.5681	23.662
HQ637383_CAR51_Cochlearia	0.3037	0.3074	0.4195	0.248	0.21	-0.037	0.393	52.72	0.426	0.433	338	355	-0.262254	0.073239	32.6761	19.9061	24.0376	23.3803
AB252117_GRC42_wild_Alliu	0.3477	0.2975	0.3875	0.2286	0.207	-0.038	0.393	54.96	0.408	0.423	341	355	-0.150704	0.087324	31.7371	20.1878	26.0094	22.0657
AB093611_BZ1_Brassica_ole	0.3043	0.2935	0.3829	0.291	0.214	0.014	0.422	55.42	0.448	0.441	339	355	-0.206479	0.08169	31.831	20.2817	24.0376	23.8498
AB093606_RUS1_Armoracia_r	0.3	0.3037	0.4307	0.2439	0.206	-0.031	0.396	50.54	0.42	0.429	338	355	-0.275775	0.078873	33.0516	19.7183	24.0376	23.1925
AB093598_Al_Alliaria_offi	0.3071	0.325	0.3792	0.251	0.219	0.002	0.418	52.22	0.447	0.437	340	355	-0.17831	0.090141	31.5493	21.1268	24.7887	22.5352
AP017884_TUR77_Raphanus_s	0.2832	0.3154	0.3636	0.3024	0.205	-0.038	0.392	55.22	0.477	0.46	342	355	-0.201409	0.084507	30.9859	21.5962	23.0047	24.4131
AP017854_IRNWRSh40_Raphan	0.2796	0.3297	0.3579	0.3086	0.196	-0.011	0.406	57.4	0.488	0.452	342	355	-0.205634	0.08169	31.2676	21.3146	23.5681	23.8498
AP017846_IRNSRSh35_Raphan	0.2914	0.3201	0.3593	0.3071	0.196	-0.015	0.405	58.59	0.478	0.447	341	355	-0.211268	0.08169	31.4554	21.0329	23.8498	23.662
AP017845_IRNRRSh35_Raphan	0.2821	0.325	0.3593	0.3099	0.19	-0.025	0.398	57.5	0.485	0.451	342	355	-0.215211	0.08169	31.2676	21.1268	23.662	23.9437
AP017840_GRC39_Brassica_o	0.3188	0.2899	0.367	0.2881	0.192	-0.047	0.387	49.72	0.446	0.444	336	355	-0.215211	0.08169	31.3615	19.9061	24.2254	24.507
AP017839_GRC38_Brassica_o	0.3188	0.2899	0.367	0.2881	0.192	-0.047	0.387	49.72	0.446	0.444	336	355	-0.215211	0.08169	31.3615	19.9061	24.2254	24.507
AP017819_GRC5_Brassica_ol	0.3152	0.2971	0.3596	0.2922	0.199	-0.027	0.399	50.22	0.455	0.448	336	355	-0.215211	0.08169	31.0798	20.0939	24.1315	24.6948
AP017814_TUR79_Raphanus_r	0.3381	0.2883	0.3764	0.2675	0.183	-0.077	0.364	57.63	0.426	0.426	343	355	-0.128451	0.087324	31.2676	19.5305	26.1033	23.0986
AP017808_IRNTuSh18_Brassi	0.319	0.2832	0.4191	0.2449	0.205	-0.044	0.383	48.46	0.406	0.423	342	355	-0.130423	0.08169	32.3944	19.5305	25.2582	22.8169
AP017801_IRNTOFS6_Sisymbr	0.3333	0.2832	0.4195	0.2385	0.195	-0.014	0.408	56.05	0.399	0.422	341	355	-0.172676	0.08169	32.6761	20.0939	25.1643	22.0657
AP017800_IRNTOFS3_Sisymbr	0.2912	0.2982	0.4502	0.2195	0.186	-0.089	0.358	53.5	0.404	0.426	344	355	-0.123944	0.084507	32.6761	21.0329	24.6948	21.5962
AP017799_IRNTOFS2_Sisymbr	0.2912	0.2982	0.4502	0.2195	0.186	-0.089	0.358	53.5	0.404	0.426	344	355	-0.123944	0.084507	32.6761	21.0329	24.6948	21.5962
AP017797_IRNTKE_Sisymbriu	0.3262	0.2903	0.4291	0.2269	0.188	-0.034	0.396	57.14	0.396	0.418	341	355	-0.15831	0.08169	33.0516	19.9061	25.1643	21.8779
AP017796_IRNTlm1_Impatien	0.2923	0.2993	0.4349	0.2367	0.183	-0.118	0.341	54.33	0.417	0.431	343	355	-0.154085	0.084507	32.3005	21.0329	24.6009	22.0657
AP017790_IRNS4_Sisymbrium	0.3085	0.2908	0.3971	0.2661	0.178	-0.111	0.344	49.34	0.431	0.43	343	355	-0.158873	0.084507	31.6432	19.8122	25.3521	23.1925
AP017789_IRNS3_Sisymbrium	0.3226	0.2903	0.3897	0.2661	0.188	-0.104	0.35	49.93	0.429	0.428	343	355	-0.180282	0.084507	31.7371	19.7183	25.446	23.0986
AP017788_IRNS1_Sisymbrium	0.3107	0.2929	0.3971	0.2661	0.182	-0.108	0.347	49.93	0.431	0.43	343	355	-0.171831	0.084507	31.7371	19.8122	25.2582	23.1925
AP017785_IRNRN6_Rapistrum	0.2862	0.3251	0.4407	0.2114	0.206	-0.019	0.401	53.64	0.419	0.434	344	355	-0.161409	0.087324	32.6761	22.1596	23.9437	21.2207
AP017784_IRNRkaraj_Rapist	0.3369	0.2832	0.4382	0.2143	0.19	-0.033	0.396	56.31	0.381	0.415	341	355	-0.159155	0.08169	33.1455	19.7183	25.3521	21.784
AP017783_IRNRK_Rapistrum_	0.3262	0.2939	0.4232	0.2321	0.187	-0.034	0.396	57.33	0.402	0.419	341	355	-0.164789	0.08169	32.9577	20	25.1643	21.8779
AP017780_IRNRaNi3_Rapistr	0.2817	0.3239	0.4301	0.2227	0.192	-0.047	0.384	55.84	0.427	0.438	344	355	-0.152676	0.084507	32.3005	22.1596	23.8498	21.6901
AP017779_IRNRaFCh_Cheiran	0.319	0.2796	0.4154	0.252	0.209	-0.045	0.383	48.26	0.409	0.426	342	355	-0.149859	0.084507	32.3005	19.6244	25.0704	23.0047
AP017778_IRNMY57_Brassica	0.3262	0.2939	0.4232	0.2321	0.187	-0.034	0.396	57.33	0.402	0.419	341	355	-0.164789	0.08169	32.9577	20	25.1643	21.8779
AP017769_IRNKBS65_Sisymbr	0.3441	0.276	0.4164	0.2314	0.202	-0.013	0.408	54.07	0.39	0.416	341	355	-0.175493	0.084507	32.5822	19.2488	25.8216	22.3474
AP017768_IRNKBS58_Sisymbr	0.3441	0.276	0.4164	0.2314	0.202	-0.013	0.408	54.07	0.39	0.416	341	355	-0.175493	0.084507	32.5822	19.2488	25.8216	22.3474
AP017756_GRC43_wild_Alliu	0.3441	0.3011	0.3875	0.2286	0.209	-0.033	0.396	54.99	0.411	0.423	341	355	-0.150704	0.087324	31.7371	20.2817	25.9155	22.0657
AP017754_IRNEAM1_Mattiola	0.3464	0.2679	0.4179	0.2395	0.185	-0.032	0.396	54.81	0.387	0.42	341	355	-0.134085	0.078873	32.4883	19.4366	25.5399	22.5352
AB701717_GBR83_Brassica_o	0.304	0.3077	0.3774	0.2922	0.225	-0.01	0.408	54.25	0.459	0.442	338	355	-0.212676	0.08169	31.6432	20.4695	24.1315	23.7559
AB701698_BEL1_Rorippa_nas	0.3227	0.2837	0.381	0.2683	0.211	-0.037	0.393	52.95	0.428	0.442	341	355	-0.194648	0.076056	31.5493	20.6573	24.2254	23.5681
AB701697_ASP_Allium_sp_Ge	0.3145	0.2686	0.4007	0.268	0.175	-0.089	0.359	56.79	0.417	0.439	343	355	-0.180282	0.08169	31.6432	19.8122	24.4131	24.1315
AB701693_OS_Orchis_simia_	0.279	0.2971	0.4412	0.248	0.205	0.002	0.415	55.54	0.421	0.436	340	355	-0.074085	0.08169	32.5822	21.2207	23.8498	22.3474
AB701692_ORM_Orchis_morio	0.2764	0.2982	0.4485	0.2449	0.207	0.003	0.415	55.67	0.418	0.433	340	355	-0.068169	0.08169	32.8638	21.1268	23.8498	22.1596
AB701690_OM-N_Orchis_mili	0.2836	0.2945	0.4428	0.249	0.208	0.007	0.418	56.56	0.418	0.432	340	355	-0.072958	0.084507	32.6761	21.0329	24.1315	22.1596
AB701691_OM-A_Orchis_mili	0.2836	0.2945	0.4428	0.248	0.209	0.011	0.421	56.57	0.418	0.433	340	355	-0.087606	0.084507	32.6761	21.1268	24.0376	22.1596
AP017815_TUR242_Eruca_sat	0.319	0.3118	0.3768	0.246	0.213	0.022	0.427	56.54	0.436	0.443	342	355	-0.131549	0.084507	30.7981	21.2207	24.8826	23.0986
AP017804_IRNTRT9_B._rapa_	0.3226	0.2724	0.4029	0.2651	0.205	-0.021	0.398	50.21	0.415	0.427	342	355	-0.15662	0.084507	31.831	19.2488	25.446	23.4742
AB440238_IRNTRa6_Rapistru	0.3143	0.2821	0.4007	0.2661	0.205	-0.021	0.398	52.17	0.424	0.431	342	355	-0.15662	0.084507	31.7371	19.6244	25.1643	23.4742
AP017803_IRNTRa9_Rapistru	0.3201	0.277	0.4103	0.2581	0.202	-0.04	0.386	51.28	0.412	0.425	342	355	-0.175493	0.08169	32.3005	19.3427	25.1643	23.1925
AP017770_IRN_KhCa_Brassic	0.265	0.3357	0.4391	0.2236	0.194	-0.046	0.384	54.84	0.436	0.438	344	355	-0.143944	0.084507	32.5822	22.2535	23.5681	21.5962
AP017763_IRNDM_Chrysanthe	0.3226	0.2939	0.4195	0.2385	0.196	-0.045	0.39	54.18	0.408	0.422	341	355	-0.21662	0.08169	33.0516	19.9061	24.7887	22.2535
AP017794_IRNST_S._loeseli	0.3226	0.2939	0.4195	0.2385	0.196	-0.045	0.39	54.18	0.408	0.422	341	355	-0.21662	0.08169	33.0516	19.9061	24.7887	22.2535
AP017773_IRNMB6_B._rapa_I	0.3285	0.2924	0.4366	0.2176	0.2	0.004	0.419	56.27	0.39	0.418	341	355	-0.185071	0.08169	33.3333	20.0939	24.8826	21.6901
AP017795_IRNTH_Hirschfeld	0.3154	0.3047	0.4216	0.2311	0.193	-0.004	0.413	56.55	0.411	0.422	341	355	-0.171549	0.08169	32.9577	20.3756	24.8826	21.784
AP017873_TUR52_Sinapis_ar	0.2989	0.2954	0.3846	0.2846	0.202	-0.041	0.392	54.28	0.447	0.454	342	355	-0.146197	0.08169	31.0798	20.939	23.5681	24.4131
AB362513_TUR9_Raphanus_sa	0.2842	0.3165	0.3846	0.2805	0.194	-0.085	0.367	53.53	0.46	0.453	341	355	-0.127324	0.08169	31.1737	20.8451	23.5681	24.4131
AP017864_TUR10_R._sativus	0.2842	0.3165	0.3846	0.2805	0.194	-0.085	0.367	53.53	0.46	0.453	341	355	-0.127324	0.08169	31.1737	20.8451	23.5681	24.4131
LC537519_CHSE1AB_B._rapa_	0.2924	0.2996	0.438	0.2329	0.223	-0.035	0.395	53.81	0.412	0.434	342	355	-0.181972	0.084507	32.9577	20.5634	23.662	22.8169
LC537528_CHZJ23_R._sativu	0.2878	0.3022	0.4197	0.253	0.22	-0.03	0.398	53.24	0.43	0.442	342	355	-0.189296	0.084507	32.3944	20.8451	23.3803	23.3803
LC537525_CHZH36_Brassica_	0.2914	0.2986	0.4036	0.268	0.22	-0.035	0.395	52.99	0.439	0.448	342	355	-0.18169	0.084507	31.9249	20.939	23.2864	23.8498
AB701725_ITA8_Abutilon_sp	0.296	0.3177	0.3418	0.3108	0.21	-0.015	0.406	58.71	0.485	0.456	342	355	-0.230986	0.08169	30.7981	21.0329	23.5681	24.6009
AB093600_ITA7_R._raphanis	0.2821	0.3179	0.3653	0.3074	0.201	-0.006	0.409	56.28	0.48	0.454	342	355	-0.219437	0.084507	31.2676	21.2207	23.3803	24.1315
KY111267_SW2_R._sativus_2	0.277	0.3237	0.3764	0.2939	0.183	-0.069	0.375	58.36	0.475	0.451	341	355	-0.227887	0.087324	31.4554	21.3146	23.4742	23.7559
LC537507_CHN305_R._sativu	0.2734	0.3309	0.3727	0.2939	0.186	-0.064	0.378	58.25	0.481	0.454	341	355	-0.220563	0.087324	31.4554	21.5962	23.1925	23.7559
KX579485_Jj13_R._sativus_	0.277	0.3237	0.3838	0.2846	0.187	-0.063	0.378	58.4	0.469	0.449	341	355	-0.216338	0.090141	31.5493	21.3146	23.5681	23.5681
LC537496_CHN172_R._sativu	0.277	0.3273	0.3727	0.2951	0.188	-0.066	0.378	58.25	0.478	0.451	341	355	-0.227606	0.087324	31.6432	21.5023	23.2864	23.5681
AB701703_DNK3_B._rapa_197	0.315	0.2857	0.4007	0.2629	0.221	0.014	0.425	52.05	0.425	0.438	339	355	-0.262254	0.078873	32.3005	20.5634	23.8498	23.2864
AB252107_CZE5_B._rapa_Sou	0.3139	0.2883	0.3985	0.2621	0.22	-0.004	0.414	51.65	0.426	0.441	338	355	-0.220282	0.08169	31.9249	20.5634	23.9437	23.5681
AP017867_TUR20_R._raphani	0.3139	0.2883	0.4022	0.2621	0.22	0	0.416	51.73	0.425	0.438	339	355	-0.244789	0.08169	32.1127	20.5634	24.0376	23.2864
LC537585_UKR28_Brassica_s	0.3382	0.2618	0.4044	0.257	0.22	-0.016	0.407	50.42	0.401	0.432	339	355	-0.205071	0.084507	32.1127	19.8122	24.6948	23.3803
LC537591_UKR47_Brassica_o	0.3236	0.2727	0.4096	0.253	0.217	-0.01	0.411	50.8	0.408	0.437	338	355	-0.220845	0.084507	32.1127	20.1878	24.2254	23.4742
LC537592_UKR49_B._olerace	0.3236	0.2764	0.3985	0.261	0.217	-0.005	0.414	52.02	0.417	0.439	338	355	-0.227042	0.08169	31.9249	20.2817	24.1315	23.662
LC537590_UKR46_B._olerace	0.3236	0.2727	0.4059	0.257	0.218	-0.005	0.414	50.86	0.411	0.438	338	355	-0.220845	0.084507	32.0188	20.1878	24.2254	23.5681
LC537563_MYA1_R._sativus_	0.3167	0.2669	0.3956	0.2764	0.178	-0.074	0.368	52.53	0.421	0.437	340	355	-0.203099	0.084507	31.831	19.3427	24.507	24.3192
LC537521_CHYK56A_B._rapa_	0.3262	0.2903	0.3838	0.2591	0.195	-0.081	0.368	54.52	0.426	0.436	340	355	-0.189014	0.08169	31.4554	19.8122	24.9765	23.7559
LC537520_CHYK20A_Brassica	0.3262	0.2903	0.3852	0.2602	0.194	-0.081	0.368	54.35	0.426	0.434	340	355	-0.198028	0.08169	31.6432	19.7183	24.9765	23.662
LC537500_CHN229_B._juncea	0.3036	0.3	0.3792	0.2787	0.191	-0.062	0.378	53.32	0.448	0.444	339	355	-0.195775	0.08169	31.1737	20	24.4131	24.4131
LC537501_CHN241_Brassica_	0.305	0.2908	0.3755	0.2869	0.186	-0.071	0.372	52.67	0.448	0.442	339	355	-0.190986	0.08169	31.0798	19.8122	24.6948	24.4131
LC537503_CHN244_Brassica_	0.2979	0.3014	0.3792	0.284	0.181	-0.072	0.371	52.58	0.453	0.442	340	355	-0.205071	0.08169	31.2676	20	24.507	24.2254
LC537527_CHZH34A_B._campe	0.3169	0.2782	0.3963	0.2664	0.183	-0.072	0.37	53.42	0.422	0.432	341	355	-0.193521	0.078873	31.6432	19.4366	25.1643	23.7559
LC537526_CHZH33A_B._junce	0.3134	0.2782	0.3889	0.2787	0.18	-0.077	0.367	53.62	0.431	0.435	341	355	-0.193521	0.078873	31.4554	19.4366	25.0704	24.0376
AB747293_VIET80_R._sativu	0.3121	0.2801	0.3815	0.2857	0.177	-0.085	0.362	55	0.438	0.438	340	355	-0.190423	0.084507	31.2676	19.6244	24.8826	24.2254
AB747306_VIET170_B._junce	0.3238	0.2669	0.3676	0.2984	0.183	-0.087	0.362	53.07	0.438	0.44	340	355	-0.157465	0.08169	30.892	19.3427	25.0704	24.6948
AB747312_VIET177_B._junce	0.3286	0.2679	0.3838	0.2816	0.189	-0.067	0.374	52.73	0.424	0.43	340	355	-0.179437	0.08169	31.9249	19.3427	25.0704	23.662
AB747299_VIET158_B._junce	0.319	0.2688	0.3801	0.2903	0.177	-0.11	0.348	53.83	0.434	0.438	339	355	-0.185352	0.08169	31.3615	19.2488	24.8826	24.507
AB747307_VIET172_B._junce	0.3191	0.2766	0.3741	0.2874	0.176	-0.101	0.353	53.23	0.438	0.439	340	355	-0.18338	0.084507	30.9859	19.5305	25.0704	24.4131
LC537541_CZE11_B._olerace	0.3165	0.2914	0.3717	0.2828	0.198	-0.056	0.382	50.25	0.444	0.445	338	355	-0.232958	0.08169	31.5493	20.2817	23.9437	24.2254
LC537542_CZE12_B._olerace	0.3213	0.2852	0.3694	0.2869	0.197	-0.06	0.38	50.8	0.442	0.445	337	355	-0.21662	0.08169	31.4554	20.0939	24.0376	24.4131
LC537545_CZE15_B._olerace	0.3213	0.2852	0.3694	0.2869	0.197	-0.06	0.38	50.61	0.442	0.446	337	355	-0.215493	0.08169	31.3615	20.0939	24.0376	24.507
LC537543_CZE13_B._olerace	0.3249	0.2816	0.3694	0.2869	0.196	-0.065	0.377	50.4	0.439	0.445	337	355	-0.215493	0.08169	31.3615	20	24.1315	24.507
LC537547_CZE17_B._olerace	0.3177	0.2888	0.3694	0.2869	0.198	-0.055	0.383	50.26	0.445	0.446	337	355	-0.210141	0.084507	31.3615	20.0939	24.0376	24.507
LC537544_CZE14_B._olerace	0.3177	0.2888	0.3694	0.2869	0.198	-0.055	0.383	50.42	0.445	0.447	337	355	-0.215493	0.08169	31.3615	20.1878	23.9437	24.507
LC537546_CZE16_B._olerace	0.3141	0.2924	0.3694	0.2869	0.198	-0.055	0.383	50.39	0.448	0.448	337	355	-0.215493	0.08169	31.3615	20.2817	23.8498	24.507
LC537537_CZE2_A._rustican	0.3007	0.308	0.3596	0.3004	0.194	-0.045	0.389	51.54	0.469	0.451	337	355	-0.238592	0.078873	31.3615	20.6573	23.5681	24.4131
AP017837_GRC34_B._olerace	0.3058	0.2986	0.3769	0.284	0.191	-0.038	0.393	53.83	0.45	0.445	338	355	-0.221972	0.078873	31.7371	20.3756	23.7559	24.1315
AP017838_GRC35_B._olerace	0.3165	0.2878	0.3694	0.2922	0.191	-0.043	0.391	53.37	0.447	0.444	338	355	-0.222254	0.078873	31.4554	20.0939	24.1315	24.3192
AP017823_GRC12_B._olerace	0.3152	0.2971	0.3633	0.2881	0.2	-0.032	0.396	50.36	0.452	0.445	336	355	-0.215211	0.08169	31.2676	20	24.2254	24.507
AP017824_GRC16_B._olerace	0.3152	0.2971	0.3596	0.2922	0.198	-0.027	0.399	50.23	0.455	0.447	336	355	-0.215211	0.08169	31.1737	20.0939	24.1315	24.6009
AP017830_GRC26_B._olerace	0.3152	0.2971	0.3596	0.2922	0.198	-0.027	0.399	50.23	0.455	0.447	336	355	-0.215211	0.08169	31.1737	20.0939	24.1315	24.6009
AP017820_GRC6_B._oleracea	0.3152	0.2971	0.3596	0.2922	0.198	-0.027	0.399	50.23	0.455	0.447	336	355	-0.215211	0.08169	31.1737	20.0939	24.1315	24.6009
AP017818_GRC4_B._oleracea	0.3225	0.2862	0.3633	0.2922	0.192	-0.053	0.384	51.43	0.446	0.443	336	355	-0.215211	0.08169	31.2676	19.7183	24.4131	24.6009
AB989637_AUST21_H._incana	0.293	0.3114	0.3704	0.2851	0.197	-0.034	0.393	54.26	0.464	0.453	336	355	-0.24169	0.08169	31.2676	20.3756	23.4742	24.8826
AP017821_GRC10_B._olerace	0.3188	0.2899	0.3633	0.2922	0.192	-0.053	0.384	50.75	0.449	0.443	336	355	-0.209859	0.084507	31.2676	19.7183	24.4131	24.6009
AP017827_GRC23_B._olerace	0.3225	0.2862	0.3558	0.3004	0.194	-0.053	0.384	51.53	0.452	0.445	336	355	-0.215211	0.08169	30.9859	19.6244	24.507	24.8826
AP017828_GRC24_B._olerace	0.3225	0.2862	0.3558	0.3004	0.193	-0.053	0.384	51.53	0.452	0.444	336	355	-0.215211	0.08169	31.0798	19.6244	24.507	24.7887
AP017816_GRC2_B._oleracea	0.3152	0.2899	0.367	0.2922	0.193	-0.053	0.384	51.64	0.449	0.443	336	355	-0.215211	0.08169	31.3615	19.7183	24.3192	24.6009
AP017817_GRC3_B._oleracea	0.3152	0.2899	0.3708	0.2881	0.193	-0.058	0.381	51.51	0.446	0.442	336	355	-0.215211	0.08169	31.4554	19.7183	24.3192	24.507
AP017822_GRC11_B._olerace	0.3188	0.2899	0.3633	0.2922	0.193	-0.047	0.387	51.53	0.449	0.443	336	355	-0.215211	0.08169	31.2676	19.7183	24.4131	24.6009
AP017829_GRC25_B._olerace	0.32	0.2909	0.3596	0.2963	0.199	-0.043	0.39	51.68	0.452	0.444	336	355	-0.206479	0.08169	31.1737	19.7183	24.4131	24.6948
LC537477_CHHH29A_B._campe	0.3203	0.2776	0.3653	0.2903	0.18	-0.07	0.369	53.75	0.442	0.448	339	355	-0.176338	0.078873	30.4225	19.5305	24.7887	25.2582
AB747297_VIET138_B._junce	0.3193	0.2737	0.3566	0.3008	0.172	-0.069	0.368	52.71	0.447	0.448	340	355	-0.188451	0.084507	30.2347	19.4366	24.9765	25.3521
AB747313_VIET178_B._junce	0.3107	0.2857	0.3824	0.2805	0.19	-0.055	0.379	51.96	0.438	0.438	340	355	-0.179437	0.087324	31.5493	19.5305	24.6009	24.3192
AB747315_VIET180_B._junce	0.3165	0.2806	0.3881	0.2798	0.186	-0.063	0.376	52.5	0.432	0.436	338	355	-0.220282	0.08169	31.831	19.4366	24.6009	24.1315
AB747314_VIET179_B._junce	0.3107	0.2857	0.3801	0.2857	0.188	-0.062	0.376	52.2	0.441	0.439	340	355	-0.200282	0.084507	31.5493	19.6244	24.507	24.3192
LC537481_CHK55A_B._rapa_V	0.3251	0.2615	0.4066	0.2591	0.176	-0.089	0.358	49.3	0.405	0.427	341	355	-0.155775	0.08169	32.3005	18.8732	24.9765	23.8498
AB747298_VIET153_B._junce	0.3203	0.274	0.4044	0.2551	0.187	-0.06	0.376	52.13	0.412	0.432	340	355	-0.182254	0.08169	32.2066	19.4366	24.6009	23.7559
LC537578_THA5_R._sativus_	0.3121	0.2837	0.4118	0.248	0.182	-0.084	0.364	51.69	0.413	0.432	341	355	-0.18507	0.08169	32.3944	19.7183	24.4131	23.4742
LC537577_THA3_R._sativus_	0.3191	0.2766	0.4007	0.2602	0.185	-0.073	0.37	51.33	0.416	0.432	341	355	-0.17831	0.08169	32.1127	19.4366	24.6948	23.7559
LC537579_THA7_R._sativus_	0.3227	0.2801	0.3993	0.252	0.189	-0.073	0.37	51.28	0.413	0.433	341	355	-0.162535	0.08169	31.9249	19.6244	24.7887	23.662
LC537576_THA2_R._sativus_	0.3121	0.2872	0.4029	0.252	0.188	-0.073	0.37	51	0.419	0.434	341	355	-0.162535	0.08169	32.1127	19.8122	24.507	23.5681
LC537575_THA1_R._sativus_	0.3167	0.2847	0.4103	0.2439	0.192	-0.074	0.37	51.04	0.411	0.43	341	355	-0.160845	0.08169	32.3944	19.7183	24.6009	23.2864
LC537582_THA13_R._sativus	0.3156	0.2837	0.4103	0.2439	0.187	-0.083	0.364	50.98	0.411	0.431	341	355	-0.162535	0.08169	32.3005	19.7183	24.6009	23.3803
LC537581_THA9_B._juncea_T	0.3167	0.2847	0.4118	0.2449	0.192	-0.075	0.37	51.06	0.411	0.427	341	355	-0.136056	0.084507	32.4883	19.6244	24.7887	23.0986
LC537580_THA8_B._juncea_T	0.3203	0.2811	0.4118	0.2449	0.191	-0.08	0.367	51.24	0.408	0.426	341	355	-0.136056	0.084507	32.4883	19.5305	24.8826	23.0986
LC537512_CHN328_Brassica_	0.3105	0.2852	0.3895	0.2776	0.177	-0.14	0.332	51.65	0.436	0.439	337	355	-0.169296	0.084507	31.1737	19.3427	24.8826	24.6009
LC537510_CHN322_B._pekine	0.3129	0.2878	0.3778	0.2742	0.181	-0.109	0.35	50.73	0.439	0.446	337	355	-0.180845	0.084507	30.7981	19.7183	24.6009	24.8826
LC537506_CHN301_R._sativu	0.319	0.2867	0.368	0.2794	0.18	-0.114	0.347	50.92	0.442	0.448	337	355	-0.180845	0.084507	30.5164	19.8122	24.6948	24.9765
KF246570_ZH1_Phalaenopsis	0.331	0.2676	0.386	0.2705	0.175	-0.111	0.349	54.62	0.416	0.432	341	355	-0.140282	0.078873	31.4554	19.2488	25.3521	23.9437
KC119185_BJ-B01_B._olerac	0.3134	0.2817	0.4	0.2593	0.176	-0.101	0.356	52.86	0.421	0.434	340	355	-0.177746	0.08169	31.6432	19.7183	24.9765	23.662
KC119186_BJ-B02_B._olerac	0.311	0.2862	0.3889	0.2716	0.174	-0.117	0.347	52.75	0.432	0.437	340	355	-0.176056	0.08169	31.4554	19.8122	24.8826	23.8498
KC119187_BJ-B03_B._olerac	0.3204	0.2782	0.3978	0.2603	0.179	-0.101	0.356	53.61	0.418	0.433	340	355	-0.176056	0.08169	31.6432	19.7183	25.0704	23.5681
LC537530_CHZJ27A_B._campe	0.3285	0.2816	0.3829	0.2632	0.186	-0.098	0.356	53.15	0.424	0.44	337	355	-0.16338	0.08169	30.9859	19.4366	24.9765	24.6009
LC537534_SAS1_Crocus_sati	0.3201	0.2878	0.3643	0.2898	0.187	-0.097	0.358	54.9	0.447	0.442	338	355	-0.144225	0.08169	30.892	19.4366	24.8826	24.7887
LC537529_CHZJ25A_R._sativ	0.3058	0.3022	0.3606	0.2939	0.187	-0.091	0.361	54.36	0.462	0.448	338	355	-0.16169	0.08169	30.7981	20	24.4131	24.7887
LC537479_CHHZ3A_R._sativu	0.319	0.2867	0.3741	0.2771	0.201	-0.054	0.381	54.08	0.44	0.445	339	355	-0.160564	0.084507	30.7981	19.8122	24.6948	24.6948
AB747287_VIET56_B._juncea	0.3129	0.295	0.3769	0.2742	0.201	-0.047	0.385	54.57	0.444	0.444	338	355	-0.181409	0.084507	30.892	19.8122	24.6948	24.6009
AB747288_VIET58_B._juncea	0.3129	0.295	0.3769	0.2742	0.201	-0.047	0.385	54.57	0.444	0.444	338	355	-0.181409	0.084507	30.892	19.8122	24.6948	24.6009
AB747308_VIET173_B._junce	0.3285	0.2744	0.3918	0.2705	0.189	-0.093	0.361	53.49	0.42	0.432	338	355	-0.200282	0.084507	31.831	19.2488	24.9765	23.9437
AB747309_VIET174_B._junce	0.3091	0.2945	0.3918	0.2672	0.209	-0.025	0.401	54.47	0.436	0.441	337	355	-0.201127	0.084507	31.5493	19.9061	24.3192	24.2254
AB747310_VIET175_B._junce	0.3152	0.2935	0.3895	0.2675	0.205	-0.044	0.389	54.27	0.433	0.434	337	355	-0.18507	0.084507	31.831	19.6244	24.7887	23.7559
LC639370_AD886J_Raphanus_	0.3074	0.2827	0.3838	0.2753	0.176	-0.053	0.378	54.5	0.437	0.445	339	355	-0.164789	0.084507	30.9859	19.6244	24.507	24.8826
LC639371_AD887J_Raphanus_	0.3074	0.2827	0.3838	0.2753	0.178	-0.054	0.378	54.16	0.437	0.446	339	355	-0.18	0.084507	30.9859	19.7183	24.4131	24.8826
LC639372_AD888J_Raphanus_	0.3074	0.2827	0.3838	0.2753	0.178	-0.054	0.378	54.16	0.437	0.446	339	355	-0.18	0.084507	30.9859	19.7183	24.4131	24.8826
LC639394_FB999J_Brassica_	0.3249	0.2888	0.3694	0.2776	0.201	-0.063	0.377	54.6	0.439	0.439	337	355	-0.167887	0.08169	30.9859	19.5305	25.0704	24.4131
LC639396_FD810J_Raphanus_	0.2842	0.3201	0.3764	0.2886	0.195	-0.038	0.393	58.18	0.469	0.449	341	355	-0.221408	0.087324	31.4554	21.1268	23.662	23.7559
LC639397_FD891J_Raphanus_	0.277	0.3273	0.3764	0.2898	0.188	-0.064	0.378	58.21	0.475	0.45	341	355	-0.220563	0.087324	31.5493	21.3146	23.4742	23.662
LC639471_KD302J_Raphanus_	0.2806	0.3237	0.3727	0.2939	0.19	-0.059	0.381	58.31	0.475	0.451	341	355	-0.220563	0.087324	31.4554	21.3146	23.4742	23.7559
LC639478_KGB394J_Brassica	0.277	0.3273	0.3727	0.2939	0.191	-0.059	0.381	58.28	0.478	0.451	341	355	-0.220563	0.087324	31.4554	21.3146	23.4742	23.7559
LC639481_KGB964J_Brassica	0.3273	0.2842	0.3606	0.2874	0.195	-0.065	0.376	55.08	0.444	0.443	338	355	-0.181127	0.084507	30.7042	19.5305	24.9765	24.7887
LC639482_KGD373J_Raphanus	0.2842	0.3201	0.3764	0.2898	0.188	-0.065	0.378	58.29	0.469	0.449	341	355	-0.227324	0.087324	31.5493	21.2207	23.5681	23.662
LC639483_KGD55J_Raphanus_	0.3213	0.2816	0.3829	0.2724	0.186	-0.088	0.362	54.13	0.43	0.439	337	355	-0.152113	0.084507	31.1737	19.5305	24.8826	24.4131
LC639498_KGD963J_Raphanus	0.3273	0.2806	0.3704	0.2805	0.184	-0.097	0.355	55.64	0.435	0.442	338	355	-0.109014	0.078873	30.6103	19.3427	25.1643	24.8826
LC639518_MB649J_Brassica_	0.2806	0.3273	0.369	0.2951	0.191	-0.054	0.384	58.54	0.478	0.45	341	355	-0.219718	0.087324	31.4554	21.3146	23.5681	23.662
LC639523_MD644J_Raphanus_	0.277	0.3273	0.3764	0.291	0.186	-0.068	0.375	58	0.475	0.451	341	355	-0.205916	0.087324	31.5493	21.4085	23.3803	23.662
LC639525_MD652J_Raphanus_	0.2806	0.3237	0.3727	0.2939	0.187	-0.067	0.375	57.88	0.475	0.449	341	355	-0.207606	0.087324	31.4554	21.1268	23.662	23.7559
LC639533_N214_Brassica_ra	0.331	0.2641	0.3852	0.2746	0.179	-0.077	0.365	52.44	0.418	0.435	340	355	-0.201409	0.084507	31.1737	18.9671	25.3521	24.507
LC639536_N218_Brassica_ra	0.3074	0.2968	0.3792	0.2746	0.186	-0.056	0.379	54.73	0.444	0.442	340	355	-0.206761	0.084507	31.1737	20	24.6009	24.2254
LC639538_N220_Brassica_ra	0.3063	0.2958	0.3778	0.2776	0.185	-0.056	0.378	54.61	0.446	0.441	341	355	-0.193521	0.08169	31.1737	20	24.6948	24.1315
LC639539_N223_Brassica_ra	0.3063	0.2958	0.3778	0.2776	0.183	-0.06	0.375	54.75	0.446	0.442	341	355	-0.195775	0.08169	31.1737	20.0939	24.6009	24.1315
LC639541_N227_Brassica_ra	0.3074	0.2968	0.3792	0.2746	0.186	-0.056	0.379	54.73	0.444	0.442	340	355	-0.206761	0.084507	31.1737	20	24.6009	24.2254
LC639546_ND260J_Raphanus_	0.277	0.3273	0.3764	0.2898	0.186	-0.074	0.372	58.03	0.475	0.45	341	355	-0.220563	0.087324	31.5493	21.3146	23.4742	23.662
LC639547_ND264J_Raphanus_	0.318	0.2792	0.3897	0.2621	0.176	-0.05	0.379	53.79	0.424	0.44	340	355	-0.24169	0.08169	31.1737	19.6244	24.7887	24.4131
LC639548_ND271J_Raphanus_	0.278	0.3249	0.3838	0.2869	0.192	-0.049	0.387	58.27	0.469	0.447	341	355	-0.228451	0.087324	31.9249	21.3146	23.3803	23.3803
LC639549_ND276J_Raphanus_	0.2734	0.3273	0.3801	0.2898	0.186	-0.064	0.378	58.26	0.475	0.45	341	355	-0.232113	0.087324	31.7371	21.3146	23.2864	23.662
LC639575_OB284J_Brassica_	0.295	0.3129	0.3713	0.2886	0.188	-0.062	0.378	59.19	0.463	0.447	341	355	-0.217746	0.084507	31.4554	21.0329	23.8498	23.662
LC639577_OB995J_Brassica_	0.3099	0.2746	0.381	0.2892	0.177	-0.069	0.368	50.19	0.439	0.441	342	355	-0.158592	0.08169	31.0798	19.4366	24.7887	24.6948
LC639585_OKB634J_Nasturti	0.2979	0.2766	0.4089	0.2735	0.168	-0.071	0.366	54.5	0.428	0.437	339	355	-0.191831	0.08169	31.831	19.3427	24.507	24.3192
LC639601_OKD627J_Raphanus	0.3227	0.2695	0.3792	0.2893	0.185	-0.046	0.383	53.7	0.431	0.44	339	355	-0.207042	0.084507	31.2676	19.4366	24.6948	24.6009
LC639610_ON16J_Brassica_n	0.3158	0.2702	0.3801	0.2886	0.168	-0.107	0.346	50.67	0.434	0.438	341	355	-0.143944	0.08169	31.0798	19.1549	25.1643	24.6009
LC639634_SMD213J_Raphanus	0.277	0.3237	0.3801	0.2898	0.186	-0.069	0.375	58.68	0.472	0.449	341	355	-0.220563	0.087324	31.6432	21.2207	23.4742	23.662
LC639650_TRD054J_Raphanus	0.277	0.3273	0.3727	0.2939	0.188	-0.059	0.381	58.61	0.478	0.451	341	355	-0.220845	0.087324	31.3615	21.3146	23.5681	23.7559
	0.306514	0.296885	0.387643	0.273168				54.121							31.6463	20.2638	24.3427	23.7472
	0.0192316	0.0190425	0.0229959	0.0227369											0.615675	0.770811	0.672476	0.866142

## Sheet: 6K1-3
title	T3s	C3s	A3s	G3s	CAI	CBI	Fop	Nc	GC3s	GC	L_sym	L_aa	Gravy	Aromo	%A	%C	%T	%G
KY111274_DJ1_Raphanus_sat	0.2895	0.3421	0.4524	0.1842	0.155	-0.146	0.32	48.86	0.4	0.423	50	52	0.094231	0.057692	33.3333	21.1538	24.359	21.1538
KY111273_DJ2_Raphanus_sat	0.2895	0.3421	0.4524	0.1842	0.155	-0.146	0.32	48.86	0.4	0.423	50	52	0.094231	0.057692	33.3333	21.1538	24.359	21.1538
KY111272_DJ3_Raphanus_sat	0.2368	0.3947	0.4524	0.1842	0.152	-0.146	0.32	48.86	0.44	0.436	50	52	0.094231	0.057692	33.3333	22.4359	23.0769	21.1538
KY111271_DJ4_Raphanus_sat	0.2895	0.3421	0.4524	0.1842	0.155	-0.146	0.32	48.86	0.4	0.423	50	52	0.094231	0.057692	33.3333	21.1538	24.359	21.1538
KY111270_DJ5_Raphanus_sat	0.2895	0.3421	0.4524	0.1842	0.155	-0.146	0.32	48.86	0.4	0.423	50	52	0.094231	0.057692	33.3333	21.1538	24.359	21.1538
KY111269_DJ6_Raphanus_sat	0.3158	0.3158	0.4524	0.1842	0.162	-0.112	0.34	51.32	0.38	0.417	50	52	0.094231	0.057692	33.3333	20.5128	25	21.1538
KY111268_SW1_Raphanus_sat	0.2895	0.3421	0.4524	0.1842	0.165	-0.079	0.36	52.56	0.4	0.423	50	52	0.094231	0.057692	33.3333	21.1538	24.359	21.1538
KX674733_GJS4_Raphanus_sa	0.2895	0.3421	0.4524	0.1842	0.155	-0.146	0.32	48.86	0.4	0.423	50	52	0.094231	0.057692	33.3333	21.1538	24.359	21.1538
KX674732_GJS3_Raphanus_sa	0.2895	0.3421	0.4524	0.1842	0.155	-0.146	0.32	48.86	0.4	0.423	50	52	0.094231	0.057692	33.3333	21.1538	24.359	21.1538
KX674731_GJS2_Raphanus_sa	0.2895	0.3421	0.4524	0.1842	0.155	-0.146	0.32	48.86	0.4	0.423	50	52	0.094231	0.057692	33.3333	21.1538	24.359	21.1538
KX674730_KIH2_Raphanus_sa	0.2632	0.3421	0.4762	0.1842	0.157	-0.146	0.32	46.93	0.4	0.423	50	52	0.094231	0.057692	33.9744	21.1538	23.7179	21.1538
KX674729_KIH1_Raphanus_sa	0.2632	0.3421	0.4762	0.1842	0.157	-0.146	0.32	46.93	0.4	0.423	50	52	0.094231	0.057692	33.9744	21.1538	23.7179	21.1538
KX579484_Jj16_Raphanus_sa	0.2895	0.3421	0.4524	0.1842	0.155	-0.146	0.32	48.86	0.4	0.423	50	52	0.094231	0.057692	33.3333	21.1538	24.359	21.1538
DQ648591_CAR37A_Cochleari	0.2895	0.3158	0.3571	0.3	0.219	0.061	0.44	61	0.48	0.474	50	52	0.082692	0.057692	29.4872	21.7949	23.0769	25.641
KU140422_R065_Raphanus_sa	0.2632	0.3421	0.4524	0.2105	0.153	-0.18	0.3	47.74	0.42	0.429	50	52	0.094231	0.057692	33.3333	21.1538	23.7179	21.7949
KU140421_R041_Raphanus_sa	0.2895	0.3421	0.4524	0.1842	0.155	-0.146	0.32	48.86	0.4	0.423	50	52	0.094231	0.057692	33.3333	21.1538	24.359	21.1538
KR153040_WFLB14_Raphanus_	0.2895	0.3421	0.4524	0.1842	0.155	-0.146	0.32	48.86	0.4	0.423	50	52	0.094231	0.057692	33.3333	21.1538	24.359	21.1538
KR153039_LWLB_Raphanus_sa	0.3158	0.3158	0.4762	0.1579	0.158	-0.146	0.32	60.11	0.36	0.41	50	52	0.094231	0.057692	33.9744	20.5128	25	20.5128
KR153038_CCLB_Raphanus_sa	0.2895	0.3421	0.4524	0.1842	0.155	-0.146	0.32	48.86	0.4	0.423	50	52	0.094231	0.057692	33.3333	21.1538	24.359	21.1538
HQ637383_CAR51_Cochlearia	0.3158	0.2895	0.381	0.275	0.218	0.061	0.44	61	0.44	0.462	50	52	0.082692	0.057692	30.1282	21.1538	23.7179	25
AB252117_GRC42_wild_Alliu	0.1842	0.4211	0.4286	0.225	0.278	0.128	0.48	44.2	0.5	0.481	50	52	0.032692	0.057692	31.4103	25	20.5128	23.0769
AB093611_BZ1_Brassica_ole	0.2051	0.359	0.3721	0.3171	0.182	-0.112	0.333	51.41	0.529	0.494	51	52	0.126923	0.057692	29.4872	23.0769	21.1538	26.2821
AB093606_RUS1_Armoracia_r	0.2895	0.3158	0.381	0.275	0.209	0.028	0.42	61	0.46	0.468	50	52	0.082692	0.057692	30.1282	21.7949	23.0769	25
AB093598_Al_Alliaria_offi	0.2105	0.3684	0.4762	0.2105	0.214	-0.011	0.4	46.17	0.44	0.436	50	52	0.044231	0.057692	33.9744	22.4359	22.4359	21.1538
AP017884_TUR77_Raphanus_s	0.3947	0.2105	0.3095	0.359	0.223	-0.143	0.32	57.28	0.44	0.449	50	52	0.038461	0.057692	28.8462	19.2308	26.2821	25.641
AP017854_IRNWRSh40_Raphan	0.3947	0.2368	0.4524	0.1842	0.163	-0.237	0.26	52.78	0.32	0.397	50	52	0.090384	0.057692	32.6923	19.2308	27.5641	20.5128
AP017846_IRNSRSh35_Raphan	0.3947	0.2368	0.4286	0.2105	0.164	-0.237	0.26	55.46	0.34	0.404	50	52	0.090384	0.057692	32.0513	19.2308	27.5641	21.1538
AP017845_IRNRRSh35_Raphan	0.3947	0.2368	0.4524	0.1842	0.163	-0.237	0.26	52.78	0.32	0.397	50	52	0.090384	0.057692	32.6923	19.2308	27.5641	20.5128
AP017840_GRC39_Brassica_o	0.2632	0.3421	0.381	0.2821	0.156	-0.244	0.26	50.05	0.48	0.468	50	52	0.088461	0.057692	30.7692	22.4359	22.4359	24.359
AP017839_GRC38_Brassica_o	0.2632	0.3421	0.3571	0.3077	0.153	-0.244	0.26	48.72	0.5	0.474	50	52	0.088461	0.057692	30.1282	22.4359	22.4359	25
AP017819_GRC5_Brassica_ol	0.2632	0.3684	0.3571	0.2821	0.176	-0.176	0.3	48.72	0.5	0.468	50	52	0.088461	0.057692	30.1282	22.4359	23.0769	24.359
AP017814_TUR79_Raphanus_r	0.3684	0.1579	0.3095	0.4359	0.21	-0.109	0.34	49.84	0.46	0.455	50	52	0.038461	0.057692	28.8462	17.9487	25.641	27.5641
AP017808_IRNTuSh18_Brassi	0.3947	0.2105	0.4048	0.2632	0.185	-0.079	0.36	56.37	0.36	0.417	50	52	0.044231	0.057692	32.0513	19.2308	26.2821	22.4359
AP017801_IRNTOFS6_Sisymbr	0.359	0.2051	0.4186	0.2821	0.157	-0.315	0.216	45.61	0.373	0.41	51	52	0.090385	0.057692	33.3333	17.9487	25.641	23.0769
AP017800_IRNTOFS3_Sisymbr	0.2105	0.3158	0.4651	0.2564	0.165	-0.112	0.34	59.63	0.44	0.436	50	52	0.096154	0.057692	33.3333	20.5128	23.0769	23.0769
AP017799_IRNTOFS2_Sisymbr	0.2105	0.3158	0.4651	0.2564	0.165	-0.112	0.34	59.63	0.44	0.436	50	52	0.096154	0.057692	33.3333	20.5128	23.0769	23.0769
AP017797_IRNTKE_Sisymbriu	0.3684	0.2105	0.4524	0.2308	0.174	-0.244	0.26	41.53	0.34	0.404	50	52	0.040385	0.057692	33.9744	17.9487	25.641	22.4359
AP017796_IRNTlm1_Impatien	0.2105	0.3158	0.4419	0.2895	0.155	-0.115	0.34	57.99	0.46	0.429	50	52	0.103846	0.057692	33.3333	20.5128	23.7179	22.4359
AP017790_IRNS4_Sisymbrium	0.2632	0.3421	0.4286	0.2368	0.176	-0.079	0.36	61	0.44	0.442	50	52	0.044231	0.057692	32.6923	22.4359	23.0769	21.7949
AP017789_IRNS3_Sisymbrium	0.2632	0.3421	0.4286	0.2432	0.186	-0.048	0.38	61	0.44	0.436	50	52	0.05	0.057692	33.3333	22.4359	23.0769	21.1538
AP017788_IRNS1_Sisymbrium	0.2632	0.3421	0.4286	0.2368	0.176	-0.079	0.36	61	0.44	0.442	50	52	0.044231	0.057692	32.6923	22.4359	23.0769	21.7949
AP017785_IRNRN6_Rapistrum	0.2368	0.2632	0.4524	0.3158	0.164	-0.18	0.3	56.44	0.44	0.436	50	52	0.044231	0.057692	33.3333	19.8718	23.0769	23.7179
AP017784_IRNRkaraj_Rapist	0.3158	0.2368	0.4048	0.3077	0.149	-0.345	0.2	45.27	0.42	0.436	50	52	0.040385	0.057692	32.6923	19.2308	23.7179	24.359
AP017783_IRNRK_Rapistrum_	0.3421	0.2368	0.4286	0.2564	0.17	-0.244	0.26	40.69	0.38	0.417	50	52	0.040385	0.057692	33.3333	18.5897	25	23.0769
AP017780_IRNRaNi3_Rapistr	0.1842	0.3158	0.4286	0.3421	0.168	-0.146	0.32	52.8	0.5	0.455	50	52	0.044231	0.057692	32.6923	21.1538	21.7949	24.359
AP017779_IRNRaFCh_Cheiran	0.3947	0.2105	0.4524	0.2105	0.189	-0.112	0.34	46.89	0.32	0.404	50	52	0.044231	0.057692	33.3333	19.2308	26.2821	21.1538
AP017778_IRNMY57_Brassica	0.3421	0.2368	0.4286	0.2564	0.17	-0.244	0.26	40.69	0.38	0.417	50	52	0.040385	0.057692	33.3333	18.5897	25	23.0769
AP017769_IRNKBS65_Sisymbr	0.3077	0.2308	0.4419	0.2821	0.181	-0.118	0.333	44.24	0.392	0.423	51	52	0.090385	0.057692	33.9744	19.2308	23.7179	23.0769
AP017768_IRNKBS58_Sisymbr	0.3077	0.2308	0.4419	0.2821	0.181	-0.118	0.333	44.24	0.392	0.423	51	52	0.090385	0.057692	33.9744	19.2308	23.7179	23.0769
AP017756_GRC43_wild_Alliu	0.1842	0.4211	0.4286	0.225	0.278	0.128	0.48	44.2	0.5	0.481	50	52	0.032692	0.057692	31.4103	25	20.5128	23.0769
AP017754_IRNEAM1_Mattiola	0.3947	0.1579	0.381	0.3333	0.15	-0.378	0.18	43.03	0.38	0.423	50	52	0.040385	0.057692	32.0513	17.3077	25.641	25
AB701717_GBR83_Brassica_o	0.3158	0.2632	0.4762	0.2051	0.206	-0.042	0.38	61	0.36	0.429	50	52	0.086538	0.057692	32.6923	20.5128	24.359	22.4359
AB701698_BEL1_Rorippa_nas	0.2368	0.2895	0.4524	0.2821	0.178	-0.109	0.34	61	0.44	0.449	50	52	0.038461	0.057692	32.6923	21.1538	22.4359	23.7179
AB701697_ASP_Allium_sp_Ge	0.3684	0.3158	0.381	0.2105	0.18	-0.112	0.34	58.95	0.4	0.429	50	52	0.044231	0.057692	31.4103	21.7949	25.641	21.1538
AB701693_OS_Orchis_simia_	0.3421	0.3158	0.3171	0.3158	0.256	-0.008	0.4	45.46	0.48	0.455	50	52	-0.015385	0.057692	29.4872	21.1538	25	24.359
AB701692_ORM_Orchis_morio	0.3421	0.3158	0.3171	0.3158	0.256	-0.008	0.4	45.46	0.48	0.455	50	52	-0.015385	0.057692	29.4872	21.1538	25	24.359
AB701690_OM-N_Orchis_mili	0.3421	0.3158	0.3171	0.3158	0.256	-0.008	0.4	45.46	0.48	0.455	50	52	-0.015385	0.057692	29.4872	21.1538	25	24.359
AB701691_OM-A_Orchis_mili	0.3421	0.3158	0.3171	0.3158	0.256	-0.008	0.4	45.46	0.48	0.455	50	52	-0.015385	0.057692	29.4872	21.1538	25	24.359
AP017815_TUR242_Eruca_sat	0.3684	0.2105	0.381	0.3158	0.174	-0.18	0.3	61	0.4	0.423	50	52	0.044231	0.057692	31.4103	18.5897	26.2821	23.7179
AP017804_IRNTRT9_B._rapa_	0.4211	0.1842	0.4286	0.2368	0.181	-0.112	0.34	47.92	0.32	0.404	50	52	0.044231	0.057692	32.6923	18.5897	26.9231	21.7949
AB440238_IRNTRa6_Rapistru	0.3947	0.2105	0.4286	0.2368	0.171	-0.146	0.32	45.83	0.34	0.41	50	52	0.044231	0.057692	32.6923	19.2308	26.2821	21.7949
AP017803_IRNTRa9_Rapistru	0.3947	0.2105	0.4286	0.2368	0.171	-0.146	0.32	45.83	0.34	0.41	50	52	0.044231	0.057692	32.6923	19.2308	26.2821	21.7949
AP017770_IRN_KhCa_Brassic	0.2105	0.2895	0.4286	0.3421	0.157	-0.18	0.3	51.78	0.48	0.442	50	52	0.044231	0.057692	32.6923	19.8718	23.0769	24.359
AP017763_IRNDM_Chrysanthe	0.3421	0.2368	0.3333	0.3684	0.154	-0.18	0.3	61	0.46	0.442	50	52	0.046154	0.057692	31.4103	19.2308	24.359	25
AP017794_IRNST_S._loeseli	0.3421	0.2368	0.3333	0.3684	0.154	-0.18	0.3	61	0.46	0.442	50	52	0.046154	0.057692	31.4103	19.2308	24.359	25
AP017773_IRNMB6_B._rapa_I	0.3158	0.2368	0.381	0.3333	0.18	-0.244	0.26	45.27	0.44	0.442	50	52	0.040385	0.057692	32.0513	19.2308	23.7179	25
AP017795_IRNTH_Hirschfeld	0.3947	0.1842	0.4048	0.2821	0.17	-0.311	0.22	42.69	0.36	0.41	50	52	0.040385	0.057692	32.6923	17.3077	26.2821	23.7179
AP017873_TUR52_Sinapis_ar	0.2632	0.3158	0.4146	0.2973	0.2	-0.011	0.4	61	0.46	0.436	50	52	-0.009615	0.057692	32.6923	20.5128	23.7179	23.0769
AB362513_TUR9_Raphanus_sa	0.2105	0.3684	0.3659	0.3514	0.232	0.124	0.48	61	0.54	0.462	50	52	-0.009615	0.057692	31.4103	21.7949	22.4359	24.359
AP017864_TUR10_R._sativus	0.2105	0.3684	0.3659	0.3514	0.232	0.124	0.48	61	0.54	0.462	50	52	-0.009615	0.057692	31.4103	21.7949	22.4359	24.359
LC537519_CHSE1AB_B._rapa_	0.3158	0.2895	0.3571	0.3077	0.211	-0.042	0.38	49.79	0.46	0.449	50	52	0.038461	0.057692	30.1282	20.5128	25	24.359
LC537528_CHZJ23_R._sativu	0.3158	0.3158	0.381	0.2564	0.235	0.025	0.42	57.87	0.44	0.442	50	52	0.038461	0.057692	30.7692	21.1538	25	23.0769
LC537525_CHZH36_Brassica_	0.2895	0.3158	0.381	0.2821	0.217	-0.042	0.38	58.96	0.46	0.449	50	52	0.038461	0.057692	30.7692	21.1538	24.359	23.7179
AB701725_ITA8_Abutilon_sp	0.2105	0.3684	0.3571	0.3333	0.188	-0.176	0.3	42.85	0.54	0.487	50	52	0.086538	0.057692	29.4872	23.0769	21.7949	25.641
AB093600_ITA7_R._raphanis	0.3684	0.2895	0.4048	0.2051	0.202	-0.176	0.3	51.02	0.38	0.429	50	52	0.038461	0.057692	30.7692	21.1538	26.2821	21.7949
KY111267_SW2_R._sativus_2	0.2895	0.3421	0.4524	0.1842	0.165	-0.079	0.36	52.56	0.4	0.423	50	52	0.094231	0.057692	33.3333	21.1538	24.359	21.1538
LC537507_CHN305_R._sativu	0.3158	0.3158	0.4524	0.1842	0.156	-0.146	0.32	60.11	0.38	0.417	50	52	0.094231	0.057692	33.3333	20.5128	25	21.1538
KX579485_Jj13_R._sativus_	0.2895	0.3421	0.4524	0.1842	0.155	-0.146	0.32	48.86	0.4	0.423	50	52	0.094231	0.057692	33.3333	21.1538	24.359	21.1538
LC537496_CHN172_R._sativu	0.2895	0.3421	0.4524	0.1842	0.155	-0.146	0.32	48.86	0.4	0.423	50	52	0.094231	0.057692	33.3333	21.1538	24.359	21.1538
AB701703_DNK3_B._rapa_197	0.2368	0.3421	0.4048	0.275	0.197	-0.073	0.36	61	0.48	0.468	50	52	0.082692	0.057692	30.7692	21.7949	22.4359	25
AB252107_CZE5_B._rapa_Sou	0.2632	0.3158	0.4286	0.25	0.182	-0.173	0.3	61	0.44	0.455	50	52	0.082692	0.057692	31.4103	21.1538	23.0769	24.359
AP017867_TUR20_R._raphani	0.2632	0.3158	0.4286	0.25	0.182	-0.173	0.3	61	0.44	0.455	50	52	0.082692	0.057692	31.4103	21.1538	23.0769	24.359
LC537585_UKR28_Brassica_s	0.2105	0.3684	0.4048	0.275	0.184	-0.14	0.32	61	0.5	0.474	50	52	0.082692	0.057692	30.7692	22.4359	21.7949	25
LC537591_UKR47_Brassica_o	0.2895	0.2895	0.381	0.3	0.177	-0.207	0.28	61	0.46	0.462	50	52	0.082692	0.057692	30.1282	20.5128	23.7179	25.641
LC537592_UKR49_B._olerace	0.2368	0.3421	0.3571	0.325	0.172	-0.207	0.28	61	0.52	0.481	50	52	0.082692	0.057692	29.4872	21.7949	22.4359	26.2821
LC537590_UKR46_B._olerace	0.2632	0.3158	0.381	0.3	0.183	-0.173	0.3	61	0.48	0.468	50	52	0.082692	0.057692	30.1282	21.1538	23.0769	25.641
LC537563_MYA1_R._sativus_	0.3158	0.2895	0.3333	0.3333	0.19	-0.176	0.3	58.11	0.48	0.468	50	52	0.088461	0.057692	29.4872	21.1538	23.7179	25.641
LC537521_CHYK56A_B._rapa_	0.2632	0.3421	0.4286	0.2308	0.161	-0.176	0.3	46.59	0.44	0.455	50	52	0.088461	0.057692	32.0513	22.4359	22.4359	23.0769
LC537520_CHYK20A_Brassica	0.2632	0.3421	0.4286	0.2308	0.164	-0.176	0.3	46.59	0.44	0.449	50	52	0.088461	0.057692	32.0513	21.7949	23.0769	23.0769
LC537500_CHN229_B._juncea	0.3158	0.3158	0.3571	0.2895	0.182	-0.18	0.3	58.74	0.46	0.455	50	52	0.094231	0.057692	30.7692	21.7949	23.7179	23.7179
LC537501_CHN241_Brassica_	0.2632	0.3421	0.3571	0.3158	0.151	-0.281	0.24	50.69	0.5	0.468	50	52	0.094231	0.057692	30.7692	22.4359	22.4359	24.359
LC537503_CHN244_Brassica_	0.2895	0.3421	0.3571	0.2895	0.169	-0.247	0.26	50.69	0.48	0.462	50	52	0.094231	0.057692	30.7692	22.4359	23.0769	23.7179
LC537527_CHZH34A_B._campe	0.2632	0.3421	0.381	0.2895	0.155	-0.247	0.26	50.69	0.48	0.462	50	52	0.094231	0.057692	31.4103	22.4359	22.4359	23.7179
LC537526_CHZH33A_B._junce	0.2632	0.3421	0.381	0.2895	0.155	-0.247	0.26	50.69	0.48	0.462	50	52	0.094231	0.057692	31.4103	22.4359	22.4359	23.7179
AB747293_VIET80_R._sativu	0.2895	0.3158	0.381	0.2821	0.161	-0.186	0.3	59.74	0.46	0.468	50	52	0.042307	0.057692	30.7692	22.4359	22.4359	24.359
AB747306_VIET170_B._junce	0.3158	0.2895	0.381	0.2821	0.143	-0.311	0.22	54.31	0.44	0.455	50	52	0.088461	0.057692	30.7692	21.1538	23.7179	24.359
AB747312_VIET177_B._junce	0.2632	0.3421	0.3333	0.3333	0.149	-0.277	0.24	53.71	0.52	0.481	50	52	0.088461	0.057692	29.4872	22.4359	22.4359	25.641
AB747299_VIET158_B._junce	0.2895	0.3158	0.381	0.2821	0.15	-0.277	0.24	53.19	0.46	0.455	50	52	0.088461	0.057692	30.7692	21.1538	23.7179	24.359
AB747307_VIET172_B._junce	0.3158	0.2895	0.4048	0.2564	0.152	-0.311	0.22	50.27	0.42	0.442	50	52	0.088461	0.057692	31.4103	20.5128	24.359	23.7179
LC537541_CZE11_B._olerace	0.3158	0.2632	0.4048	0.2821	0.168	-0.21	0.28	52.74	0.42	0.449	50	52	0.088461	0.057692	31.4103	20.5128	23.7179	24.359
LC537542_CZE12_B._olerace	0.2895	0.3158	0.381	0.2821	0.166	-0.176	0.3	52.24	0.46	0.462	50	52	0.088461	0.057692	30.7692	21.7949	23.0769	24.359
LC537545_CZE15_B._olerace	0.3077	0.3077	0.3721	0.2821	0.167	-0.184	0.294	52.84	0.451	0.455	51	52	0.138461	0.057692	30.7692	21.7949	23.7179	23.7179
LC537543_CZE13_B._olerace	0.3077	0.3077	0.3721	0.2821	0.167	-0.184	0.294	52.84	0.451	0.455	51	52	0.138461	0.057692	30.7692	21.7949	23.7179	23.7179
LC537547_CZE17_B._olerace	0.3077	0.3077	0.3721	0.2821	0.167	-0.184	0.294	52.84	0.451	0.455	51	52	0.138461	0.057692	30.7692	21.7949	23.7179	23.7179
LC537544_CZE14_B._olerace	0.3158	0.2895	0.381	0.2821	0.162	-0.21	0.28	49.84	0.44	0.455	50	52	0.088461	0.057692	30.7692	21.1538	23.7179	24.359
LC537546_CZE16_B._olerace	0.3077	0.3077	0.3721	0.2821	0.167	-0.184	0.294	52.84	0.451	0.455	51	52	0.138461	0.057692	30.7692	21.7949	23.7179	23.7179
LC537537_CZE2_A._rustican	0.2632	0.3421	0.381	0.2821	0.159	-0.21	0.28	52.24	0.48	0.468	50	52	0.088461	0.057692	30.7692	22.4359	22.4359	24.359
AP017837_GRC34_B._olerace	0.2632	0.3684	0.381	0.2564	0.17	-0.143	0.32	49.09	0.48	0.468	50	52	0.088461	0.057692	30.7692	23.0769	22.4359	23.7179
AP017838_GRC35_B._olerace	0.2632	0.3684	0.381	0.2564	0.17	-0.143	0.32	49.09	0.48	0.468	50	52	0.088461	0.057692	30.7692	23.0769	22.4359	23.7179
AP017823_GRC12_B._olerace	0.2632	0.3684	0.3333	0.3077	0.175	-0.143	0.32	50.8	0.52	0.474	50	52	0.088461	0.057692	29.4872	22.4359	23.0769	25
AP017824_GRC16_B._olerace	0.2368	0.3947	0.3571	0.2821	0.18	-0.143	0.32	49.84	0.52	0.474	50	52	0.088461	0.057692	30.1282	23.0769	22.4359	24.359
AP017830_GRC26_B._olerace	0.2368	0.3947	0.3571	0.2821	0.18	-0.143	0.32	49.84	0.52	0.474	50	52	0.088461	0.057692	30.1282	23.0769	22.4359	24.359
AP017820_GRC6_B._oleracea	0.2368	0.3947	0.381	0.2564	0.18	-0.143	0.32	46.09	0.5	0.468	50	52	0.088461	0.057692	30.7692	23.0769	22.4359	23.7179
AP017818_GRC4_B._oleracea	0.2895	0.3158	0.3571	0.3077	0.159	-0.21	0.28	57.55	0.48	0.468	50	52	0.088461	0.057692	30.1282	21.7949	23.0769	25
AB989637_AUST21_H._incana	0.2632	0.3421	0.4286	0.2308	0.169	-0.143	0.32	61	0.44	0.455	50	52	0.088461	0.057692	32.0513	22.4359	22.4359	23.0769
AP017821_GRC10_B._olerace	0.2632	0.3421	0.3571	0.3077	0.159	-0.21	0.28	50.05	0.5	0.474	50	52	0.088461	0.057692	30.1282	22.4359	22.4359	25
AP017827_GRC23_B._olerace	0.2632	0.3421	0.3571	0.3077	0.159	-0.21	0.28	50.05	0.5	0.474	50	52	0.088461	0.057692	30.1282	22.4359	22.4359	25
AP017828_GRC24_B._olerace	0.2632	0.3421	0.3571	0.3077	0.159	-0.21	0.28	50.05	0.5	0.474	50	52	0.088461	0.057692	30.1282	22.4359	22.4359	25
AP017816_GRC2_B._oleracea	0.2632	0.3421	0.3571	0.3077	0.159	-0.21	0.28	50.05	0.5	0.474	50	52	0.088461	0.057692	30.1282	22.4359	22.4359	25
AP017817_GRC3_B._oleracea	0.2632	0.3421	0.3571	0.3077	0.159	-0.21	0.28	50.05	0.5	0.474	50	52	0.088461	0.057692	30.1282	22.4359	22.4359	25
AP017822_GRC11_B._olerace	0.2632	0.3421	0.3571	0.3077	0.159	-0.21	0.28	50.05	0.5	0.474	50	52	0.088461	0.057692	30.1282	22.4359	22.4359	25
AP017829_GRC25_B._olerace	0.2632	0.3421	0.3571	0.3077	0.159	-0.21	0.28	50.05	0.5	0.474	50	52	0.088461	0.057692	30.1282	22.4359	22.4359	25
LC537477_CHHH29A_B._campe	0.3684	0.2632	0.381	0.2564	0.17	-0.176	0.3	57.34	0.4	0.442	50	52	0.088461	0.057692	30.7692	20.5128	25	23.7179
AB747297_VIET138_B._junce	0.3947	0.2368	0.381	0.2564	0.173	-0.176	0.3	47.69	0.38	0.436	50	52	0.088461	0.057692	30.7692	19.8718	25.641	23.7179
AB747313_VIET178_B._junce	0.2632	0.3421	0.4286	0.2308	0.171	-0.176	0.3	44.55	0.44	0.455	50	52	0.088461	0.057692	32.0513	22.4359	22.4359	23.0769
AB747315_VIET180_B._junce	0.2632	0.3421	0.4286	0.2368	0.166	-0.213	0.28	45.29	0.44	0.449	50	52	0.094231	0.057692	32.6923	22.4359	22.4359	22.4359
AB747314_VIET179_B._junce	0.2632	0.3421	0.4286	0.2368	0.166	-0.213	0.28	45.29	0.44	0.455	50	52	0.1	0.057692	32.0513	23.0769	22.4359	22.4359
LC537481_CHK55A_B._rapa_V	0.2895	0.3684	0.3571	0.2564	0.172	-0.109	0.34	43.3	0.48	0.468	50	52	0.088461	0.057692	30.1282	23.0769	23.0769	23.7179
AB747298_VIET153_B._junce	0.2895	0.3684	0.3571	0.2564	0.172	-0.109	0.34	43.3	0.48	0.468	50	52	0.088461	0.057692	30.1282	23.0769	23.0769	23.7179
LC537578_THA5_R._sativus_	0.2895	0.3684	0.4048	0.2051	0.174	-0.109	0.34	44.06	0.44	0.455	50	52	0.088461	0.057692	31.4103	23.0769	23.0769	22.4359
LC537577_THA3_R._sativus_	0.3158	0.3421	0.4048	0.2051	0.178	-0.109	0.34	44.06	0.42	0.449	50	52	0.088461	0.057692	31.4103	22.4359	23.7179	22.4359
LC537579_THA7_R._sativus_	0.3158	0.3421	0.4048	0.2051	0.178	-0.109	0.34	44.06	0.42	0.449	50	52	0.088461	0.057692	31.4103	22.4359	23.7179	22.4359
LC537576_THA2_R._sativus_	0.3158	0.3421	0.4048	0.2051	0.19	-0.042	0.38	44.06	0.42	0.449	50	52	0.088461	0.057692	31.4103	22.4359	23.7179	22.4359
LC537575_THA1_R._sativus_	0.3158	0.3421	0.4048	0.2051	0.178	-0.109	0.34	44.06	0.42	0.449	50	52	0.088461	0.057692	31.4103	22.4359	23.7179	22.4359
LC537582_THA13_R._sativus	0.2895	0.3684	0.4048	0.2051	0.184	-0.076	0.36	44.06	0.44	0.455	50	52	0.088461	0.057692	31.4103	23.0769	23.0769	22.4359
LC537581_THA9_B._juncea_T	0.2895	0.3684	0.4048	0.2051	0.184	-0.076	0.36	44.06	0.44	0.455	50	52	0.088461	0.057692	31.4103	23.0769	23.0769	22.4359
LC537580_THA8_B._juncea_T	0.2895	0.3684	0.4048	0.2051	0.184	-0.076	0.36	44.06	0.44	0.455	50	52	0.088461	0.057692	31.4103	23.0769	23.0769	22.4359
LC537512_CHN328_Brassica_	0.3684	0.2632	0.381	0.2564	0.173	-0.143	0.32	56.22	0.4	0.442	50	52	0.088461	0.057692	30.7692	20.5128	25	23.7179
LC537510_CHN322_B._pekine	0.3158	0.3158	0.381	0.2564	0.171	-0.143	0.32	48.72	0.44	0.455	50	52	0.088461	0.057692	30.7692	21.7949	23.7179	23.7179
LC537506_CHN301_R._sativu	0.3158	0.3158	0.381	0.2564	0.171	-0.143	0.32	48.72	0.44	0.455	50	52	0.088461	0.057692	30.7692	21.7949	23.7179	23.7179
KF246570_ZH1_Phalaenopsis	0.3158	0.2895	0.4048	0.2564	0.154	-0.244	0.26	58.08	0.42	0.449	50	52	0.088461	0.057692	31.4103	21.1538	23.7179	23.7179
KC119185_BJ-B01_B._olerac	0.2105	0.3947	0.4048	0.2564	0.166	-0.143	0.32	57.26	0.5	0.481	50	52	0.088461	0.057692	31.4103	24.359	20.5128	23.7179
KC119186_BJ-B02_B._olerac	0.2632	0.3421	0.4048	0.2564	0.158	-0.21	0.28	57.26	0.46	0.468	50	52	0.088461	0.057692	31.4103	23.0769	21.7949	23.7179
KC119187_BJ-B03_B._olerac	0.2632	0.3421	0.4048	0.2564	0.158	-0.21	0.28	57.26	0.46	0.468	50	52	0.088461	0.057692	31.4103	23.0769	21.7949	23.7179
LC537530_CHZJ27A_B._campe	0.2895	0.3421	0.381	0.2564	0.168	-0.143	0.32	48.72	0.46	0.462	50	52	0.088461	0.057692	30.7692	22.4359	23.0769	23.7179
LC537534_SAS1_Crocus_sati	0.3684	0.2632	0.381	0.2564	0.169	-0.176	0.3	57.34	0.4	0.442	50	52	0.088461	0.057692	30.7692	20.5128	25	23.7179
LC537529_CHZJ25A_R._sativ	0.3421	0.2895	0.381	0.2564	0.173	-0.143	0.32	59.74	0.42	0.449	50	52	0.088461	0.057692	30.7692	21.1538	24.359	23.7179
LC537479_CHHZ3A_R._sativu	0.2895	0.3421	0.4048	0.2308	0.161	-0.176	0.3	52.79	0.44	0.455	50	52	0.088461	0.057692	31.4103	22.4359	23.0769	23.0769
AB747287_VIET56_B._juncea	0.2895	0.3421	0.4048	0.2308	0.171	-0.143	0.32	48.72	0.44	0.455	50	52	0.088461	0.057692	31.4103	22.4359	23.0769	23.0769
AB747288_VIET58_B._juncea	0.2895	0.3421	0.4048	0.2308	0.171	-0.143	0.32	48.72	0.44	0.455	50	52	0.088461	0.057692	31.4103	22.4359	23.0769	23.0769
AB747308_VIET173_B._junce	0.3158	0.3158	0.381	0.2564	0.161	-0.176	0.3	61	0.44	0.455	50	52	0.088461	0.057692	30.7692	21.7949	23.7179	23.7179
AB747309_VIET174_B._junce	0.3158	0.3158	0.3571	0.2821	0.159	-0.21	0.28	60.29	0.46	0.462	50	52	0.088461	0.057692	30.1282	21.7949	23.7179	24.359
AB747310_VIET175_B._junce	0.3158	0.3158	0.3571	0.2821	0.159	-0.21	0.28	60.29	0.46	0.462	50	52	0.088461	0.057692	30.1282	21.7949	23.7179	24.359
LC639370_AD886J_Raphanus_	0.2895	0.3421	0.381	0.2564	0.156	-0.21	0.28	49.84	0.46	0.462	50	52	0.088461	0.057692	30.7692	22.4359	23.0769	23.7179
LC639371_AD887J_Raphanus_	0.2895	0.3421	0.381	0.2564	0.156	-0.21	0.28	49.84	0.46	0.462	50	52	0.088461	0.057692	30.7692	22.4359	23.0769	23.7179
LC639372_AD888J_Raphanus_	0.2895	0.3421	0.381	0.2564	0.156	-0.21	0.28	49.84	0.46	0.462	50	52	0.088461	0.057692	30.7692	22.4359	23.0769	23.7179
LC639394_FB999J_Brassica_	0.3421	0.2895	0.4048	0.2308	0.169	-0.143	0.32	48.11	0.4	0.442	50	52	0.088461	0.057692	31.4103	21.1538	24.359	23.0769
LC639396_FD810J_Raphanus_	0.2895	0.3421	0.4524	0.1842	0.155	-0.146	0.32	48.86	0.4	0.423	50	52	0.094231	0.057692	33.3333	21.1538	24.359	21.1538
LC639397_FD891J_Raphanus_	0.2895	0.3421	0.4524	0.1842	0.155	-0.146	0.32	48.86	0.4	0.423	50	52	0.094231	0.057692	33.3333	21.1538	24.359	21.1538
LC639471_KD302J_Raphanus_	0.2895	0.3421	0.4524	0.1842	0.155	-0.146	0.32	48.86	0.4	0.423	50	52	0.094231	0.057692	33.3333	21.1538	24.359	21.1538
LC639478_KGB394J_Brassica	0.3158	0.3158	0.4524	0.1842	0.164	-0.112	0.34	51.32	0.38	0.417	50	52	0.094231	0.057692	33.3333	20.5128	25	21.1538
LC639481_KGB964J_Brassica	0.3158	0.2895	0.4048	0.2564	0.151	-0.277	0.24	48.23	0.42	0.449	50	52	0.088461	0.057692	31.4103	21.1538	23.7179	23.7179
LC639482_KGD373J_Raphanus	0.2895	0.3421	0.4524	0.1842	0.155	-0.146	0.32	48.86	0.4	0.423	50	52	0.094231	0.057692	33.3333	21.1538	24.359	21.1538
LC639483_KGD55J_Raphanus_	0.3158	0.2895	0.4048	0.2564	0.163	-0.244	0.26	48.23	0.42	0.455	50	52	0.088461	0.057692	31.4103	21.7949	23.0769	23.7179
LC639498_KGD963J_Raphanus	0.3158	0.2895	0.4286	0.2308	0.155	-0.244	0.26	49.54	0.4	0.442	50	52	0.088461	0.057692	32.0513	21.1538	23.7179	23.0769
LC639518_MB649J_Brassica_	0.2895	0.3421	0.4524	0.1842	0.155	-0.146	0.32	48.86	0.4	0.423	50	52	0.094231	0.057692	33.3333	21.1538	24.359	21.1538
LC639523_MD644J_Raphanus_	0.2895	0.3421	0.4524	0.1842	0.155	-0.146	0.32	48.86	0.4	0.423	50	52	0.094231	0.057692	33.3333	21.1538	24.359	21.1538
LC639525_MD652J_Raphanus_	0.2632	0.3421	0.4762	0.1842	0.153	-0.18	0.3	48.86	0.4	0.423	50	52	0.094231	0.057692	33.9744	21.1538	23.7179	21.1538
LC639533_N214_Brassica_ra	0.2895	0.3421	0.381	0.2564	0.168	-0.143	0.32	48.72	0.46	0.462	50	52	0.088461	0.057692	30.7692	22.4359	23.0769	23.7179
LC639536_N218_Brassica_ra	0.2895	0.3421	0.381	0.2564	0.168	-0.143	0.32	48.72	0.46	0.462	50	52	0.088461	0.057692	30.7692	22.4359	23.0769	23.7179
LC639538_N220_Brassica_ra	0.2895	0.3421	0.381	0.2564	0.168	-0.143	0.32	48.72	0.46	0.462	50	52	0.088461	0.057692	30.7692	22.4359	23.0769	23.7179
LC639539_N223_Brassica_ra	0.2895	0.3421	0.381	0.2564	0.168	-0.143	0.32	48.72	0.46	0.462	50	52	0.088461	0.057692	30.7692	22.4359	23.0769	23.7179
LC639541_N227_Brassica_ra	0.2895	0.3421	0.381	0.2564	0.168	-0.143	0.32	48.72	0.46	0.462	50	52	0.088461	0.057692	30.7692	22.4359	23.0769	23.7179
LC639546_ND260J_Raphanus_	0.2895	0.3421	0.4524	0.1842	0.155	-0.146	0.32	48.86	0.4	0.423	50	52	0.094231	0.057692	33.3333	21.1538	24.359	21.1538
LC639547_ND264J_Raphanus_	0.2895	0.3421	0.4048	0.2308	0.173	-0.109	0.34	50.58	0.44	0.455	50	52	0.088461	0.057692	31.4103	22.4359	23.0769	23.0769
LC639548_ND271J_Raphanus_	0.3158	0.3158	0.4524	0.1842	0.151	-0.18	0.3	48.86	0.38	0.417	50	52	0.094231	0.057692	33.3333	20.5128	25	21.1538
LC639549_ND276J_Raphanus_	0.2895	0.3421	0.4524	0.1842	0.155	-0.146	0.32	48.86	0.4	0.423	50	52	0.094231	0.057692	33.3333	21.1538	24.359	21.1538
LC639575_OB284J_Brassica_	0.2632	0.3684	0.4524	0.1842	0.152	-0.146	0.32	48.86	0.42	0.429	50	52	0.094231	0.057692	33.3333	21.7949	23.7179	21.1538
LC639577_OB995J_Brassica_	0.3158	0.3158	0.4048	0.2308	0.163	-0.143	0.32	48.11	0.42	0.449	50	52	0.088461	0.057692	31.4103	21.7949	23.7179	23.0769
LC639585_OKB634J_Nasturti	0.3158	0.3158	0.3571	0.2821	0.145	-0.244	0.26	49.84	0.46	0.462	50	52	0.088461	0.057692	30.1282	21.7949	23.7179	24.359
LC639601_OKD627J_Raphanus	0.3684	0.2895	0.381	0.2308	0.196	-0.042	0.38	48.43	0.4	0.442	50	52	0.088461	0.057692	30.7692	21.1538	25	23.0769
LC639610_ON16J_Brassica_n	0.2895	0.3421	0.381	0.2564	0.168	-0.143	0.32	48.72	0.46	0.462	50	52	0.088461	0.057692	30.7692	22.4359	23.0769	23.7179
LC639634_SMD213J_Raphanus	0.2895	0.3421	0.4524	0.1842	0.155	-0.146	0.32	48.86	0.4	0.423	50	52	0.094231	0.057692	33.3333	21.1538	24.359	21.1538
LC639650_TRD054J_Raphanus	0.2895	0.3421	0.4524	0.1842	0.155	-0.146	0.32	48.86	0.4	0.423	50	52	0.094231	0.057692	33.3333	21.1538	24.359	21.1538
	0.294576	0.317324	0.403471	0.253405				51.3392							31.6506	21.4082	23.7284	23.2128
	0.0466508	0.0485157	0.0405701	0.0507296											1.34122	1.32853	1.26703	1.4657

## Sheet: CI-3
title	T3s	C3s	A3s	G3s	CAI	CBI	Fop	Nc	GC3s	GC	L_sym	L_aa	Gravy	Aromo	%A	%C	%T	%G
KY111274_DJ1_Raphanus_sat	0.2868	0.3189	0.4004	0.254	0.191	-0.044	0.398	55.47	0.449	0.452	623	644	-0.253416	0.079193	31.7805	22.1532	22.9814	23.0849
KY111273_DJ2_Raphanus_sat	0.2849	0.3189	0.3992	0.2592	0.196	-0.033	0.404	55.69	0.453	0.454	623	644	-0.257453	0.079193	31.7288	22.205	22.8778	23.1884
KY111272_DJ3_Raphanus_sat	0.2849	0.317	0.4034	0.2569	0.191	-0.047	0.396	56.08	0.449	0.452	623	644	-0.257453	0.079193	31.8323	22.1014	22.9296	23.1366
KY111271_DJ4_Raphanus_sat	0.2868	0.3189	0.4004	0.254	0.191	-0.044	0.398	55.58	0.449	0.453	623	644	-0.257143	0.079193	31.7805	22.205	22.9296	23.0849
KY111270_DJ5_Raphanus_sat	0.2868	0.3189	0.4004	0.254	0.191	-0.044	0.398	55.58	0.449	0.453	623	644	-0.257143	0.079193	31.7805	22.205	22.9296	23.0849
KY111269_DJ6_Raphanus_sat	0.2849	0.3189	0.3971	0.2615	0.193	-0.039	0.401	55.97	0.454	0.454	623	644	-0.261335	0.079193	31.7288	22.205	22.8778	23.1884
KY111268_SW1_Raphanus_sat	0.2849	0.3208	0.4076	0.2483	0.195	-0.028	0.408	56	0.446	0.45	623	644	-0.264751	0.079193	32.0911	22.2567	22.8778	22.7743
KX674733_GJS4_Raphanus_sa	0.283	0.3226	0.3962	0.2586	0.193	-0.039	0.401	55.81	0.456	0.455	623	644	-0.257143	0.079193	31.677	22.3085	22.8261	23.1884
KX674732_GJS3_Raphanus_sa	0.283	0.3226	0.3971	0.2592	0.192	-0.039	0.401	55.77	0.456	0.454	623	644	-0.261335	0.079193	31.7288	22.3085	22.8261	23.1366
KX674731_GJS2_Raphanus_sa	0.283	0.3226	0.3941	0.2609	0.193	-0.036	0.403	56.2	0.457	0.455	623	644	-0.257143	0.079193	31.6253	22.3085	22.8261	23.2402
KX674730_KIH2_Raphanus_sa	0.2868	0.317	0.3992	0.2592	0.193	-0.044	0.398	55.85	0.451	0.453	623	644	-0.264752	0.07764	31.8323	22.1532	22.8778	23.1366
KX674729_KIH1_Raphanus_sa	0.2868	0.317	0.3992	0.2592	0.193	-0.044	0.398	55.88	0.451	0.453	623	644	-0.261335	0.079193	31.7805	22.1532	22.9296	23.1366
KX579484_Jj16_Raphanus_sa	0.2798	0.3251	0.3971	0.2586	0.194	-0.035	0.404	55.61	0.458	0.455	622	644	-0.26118	0.079193	31.677	22.3085	22.7743	23.2402
DQ648591_CAR37A_Cochleari	0.2932	0.2989	0.4029	0.2636	0.184	-0.079	0.378	53.29	0.441	0.452	624	644	-0.259162	0.079193	31.5217	21.6874	23.2919	23.499
KU140422_R065_Raphanus_sa	0.2911	0.3119	0.395	0.2661	0.192	-0.054	0.393	56.09	0.451	0.453	623	644	-0.280435	0.079193	31.7805	21.9979	22.9296	23.2919
KU140421_R041_Raphanus_sa	0.283	0.3226	0.3954	0.258	0.19	-0.049	0.395	55.87	0.456	0.456	623	644	-0.25559	0.07764	31.6253	22.3602	22.7743	23.2402
KR153040_WFLB14_Raphanus_	0.2811	0.3245	0.3971	0.2592	0.194	-0.03	0.406	55.64	0.457	0.455	623	644	-0.261335	0.079193	31.7288	22.3602	22.7743	23.1366
KR153039_LWLB_Raphanus_sa	0.2849	0.3189	0.3992	0.2592	0.192	-0.042	0.4	55.91	0.453	0.454	623	644	-0.261335	0.079193	31.7805	22.2567	22.8261	23.1366
KR153038_CCLB_Raphanus_sa	0.2792	0.3245	0.395	0.2638	0.193	-0.036	0.403	55.77	0.461	0.456	623	644	-0.261335	0.079193	31.677	22.3602	22.7226	23.2402
HQ637383_CAR51_Cochlearia	0.2895	0.3008	0.4092	0.2585	0.185	-0.075	0.38	53.4	0.439	0.451	624	644	-0.265994	0.079193	31.677	21.7391	23.1884	23.3954
AB252117_GRC42_wild_Alliu	0.3333	0.264	0.4458	0.2081	0.179	-0.114	0.358	50.49	0.373	0.432	625	644	-0.255901	0.080745	32.6605	20.8592	24.1718	22.3085
AB093611_BZ1_Brassica_ole	0.2932	0.312	0.4008	0.2506	0.186	-0.096	0.369	54.08	0.442	0.45	624	644	-0.271429	0.079193	31.6253	21.9979	23.3954	22.9814
AB093606_RUS1_Armoracia_r	0.2758	0.3096	0.4012	0.2698	0.181	-0.078	0.378	52.7	0.455	0.457	624	644	-0.250776	0.079193	31.47	21.9462	22.8261	23.7578
AB093598_Al_Alliaria_offi	0.3208	0.2758	0.4417	0.2127	0.178	-0.111	0.361	50.28	0.386	0.437	624	644	-0.259783	0.080745	32.5052	21.1698	23.8095	22.5155
AP017884_TUR77_Raphanus_s	0.309	0.3052	0.3716	0.2711	0.188	-0.063	0.387	55.76	0.451	0.455	625	644	-0.270497	0.079193	30.8489	21.9979	23.6542	23.499
AP017854_IRNWRSh40_Raphan	0.3138	0.2854	0.395	0.27	0.194	-0.045	0.398	55.82	0.432	0.446	623	644	-0.261025	0.079193	31.5735	21.2215	23.8095	23.3954
AP017846_IRNSRSh35_Raphan	0.3164	0.2806	0.3962	0.27	0.188	-0.056	0.391	55.8	0.428	0.446	624	644	-0.254037	0.079193	31.5217	21.1698	23.8613	23.4472
AP017845_IRNRRSh35_Raphan	0.3151	0.283	0.395	0.27	0.189	-0.052	0.393	55.85	0.43	0.447	623	644	-0.258074	0.079193	31.47	21.2215	23.8095	23.499
AP017840_GRC39_Brassica_o	0.3127	0.2865	0.3987	0.2574	0.184	-0.073	0.381	52.39	0.426	0.451	624	644	-0.24146	0.079193	31.3147	21.6356	23.6025	23.4472
AP017839_GRC38_Brassica_o	0.3127	0.2865	0.3987	0.2568	0.184	-0.073	0.381	52.48	0.426	0.451	624	644	-0.249534	0.079193	31.3147	21.6874	23.5507	23.4472
AP017819_GRC5_Brassica_ol	0.3189	0.2814	0.4029	0.2523	0.184	-0.091	0.372	51.36	0.418	0.448	624	644	-0.248602	0.079193	31.47	21.4803	23.7578	23.2919
AP017814_TUR79_Raphanus_r	0.3365	0.2763	0.4351	0.2082	0.186	-0.107	0.363	52.17	0.381	0.429	625	644	-0.281367	0.079193	32.8157	21.0145	24.3271	21.8427
AP017808_IRNTuSh18_Brassi	0.3352	0.2599	0.4268	0.238	0.186	-0.082	0.377	53.03	0.388	0.43	624	644	-0.263975	0.079193	32.6087	20.2899	24.4306	22.6708
AP017801_IRNTOFS6_Sisymbr	0.314	0.2804	0.4456	0.2133	0.175	-0.117	0.356	50.28	0.389	0.429	624	644	-0.283851	0.079193	33.2298	21.118	23.8613	21.7909
AP017800_IRNTOFS3_Sisymbr	0.3321	0.2593	0.4256	0.2358	0.184	-0.082	0.377	54.06	0.389	0.436	624	644	-0.271894	0.079193	32.0393	20.5487	24.3271	23.0849
AP017799_IRNTOFS2_Sisymbr	0.334	0.2593	0.4235	0.2364	0.185	-0.079	0.378	54.11	0.389	0.436	624	644	-0.26382	0.079193	31.9876	20.4969	24.4306	23.0849
AP017797_IRNTKE_Sisymbriu	0.3047	0.2897	0.4456	0.2128	0.175	-0.119	0.356	50.05	0.397	0.433	624	644	-0.295186	0.079193	33.1781	21.4803	23.499	21.8427
AP017796_IRNTlm1_Impatien	0.3302	0.2575	0.4163	0.25	0.184	-0.087	0.373	53.5	0.397	0.439	624	644	-0.25854	0.079193	31.7805	20.4969	24.2754	23.4472
AP017790_IRNS4_Sisymbrium	0.3289	0.2688	0.405	0.258	0.181	-0.106	0.363	53.84	0.41	0.437	625	644	-0.271739	0.079193	32.0393	20.6522	24.2236	23.0849
AP017789_IRNS3_Sisymbrium	0.3308	0.2669	0.4071	0.2557	0.182	-0.101	0.366	53.88	0.406	0.437	625	644	-0.271118	0.079193	32.0393	20.6004	24.2754	23.0849
AP017788_IRNS1_Sisymbrium	0.3271	0.2707	0.405	0.258	0.182	-0.101	0.366	53.99	0.411	0.438	625	644	-0.271118	0.079193	31.9876	20.7039	24.1718	23.1366
AP017785_IRNRN6_Rapistrum	0.3277	0.2659	0.434	0.2273	0.18	-0.105	0.364	52.44	0.388	0.436	624	644	-0.265838	0.079193	32.4017	20.8592	24.0166	22.7226
AP017784_IRNRkaraj_Rapist	0.3121	0.2841	0.4363	0.2187	0.181	-0.085	0.375	49.25	0.397	0.434	624	644	-0.287578	0.079193	32.8675	21.2733	23.706	22.1532
AP017783_IRNRK_Rapistrum_	0.3103	0.286	0.4456	0.211	0.177	-0.106	0.364	50.19	0.393	0.432	624	644	-0.287733	0.079193	33.1781	21.3768	23.6542	21.7909
AP017780_IRNRaNi3_Rapistr	0.3377	0.2589	0.4193	0.2409	0.188	-0.08	0.378	53.34	0.391	0.436	624	644	-0.265683	0.079193	32.0911	20.6522	24.3271	22.9296
AP017779_IRNRaFCh_Cheiran	0.3333	0.2674	0.4331	0.2243	0.184	-0.076	0.38	53.02	0.385	0.429	624	644	-0.263975	0.079193	32.764	20.5487	24.3271	22.3602
AP017778_IRNMY57_Brassica	0.3103	0.286	0.4456	0.2105	0.178	-0.105	0.364	50.22	0.393	0.432	624	644	-0.295186	0.079193	33.1781	21.3768	23.6542	21.7909
AP017769_IRNKBS65_Sisymbr	0.2991	0.2953	0.4384	0.2187	0.179	-0.096	0.369	50.26	0.407	0.437	624	644	-0.293323	0.079193	32.8675	21.5839	23.3954	22.1532
AP017768_IRNKBS58_Sisymbr	0.3009	0.2935	0.4384	0.2187	0.179	-0.096	0.369	50.31	0.405	0.437	624	644	-0.293323	0.079193	32.8675	21.5321	23.4472	22.1532
AP017756_GRC43_wild_Alliu	0.3321	0.2645	0.447	0.2077	0.178	-0.117	0.357	50.08	0.373	0.432	625	644	-0.255901	0.080745	32.7122	20.8592	24.1201	22.3085
AP017754_IRNEAM1_Mattiola	0.3103	0.286	0.4393	0.2169	0.178	-0.105	0.364	49.31	0.397	0.434	624	644	-0.29177	0.079193	32.9193	21.3251	23.706	22.0497
AB701717_GBR83_Brassica_o	0.3008	0.297	0.4033	0.2528	0.181	-0.112	0.359	53.22	0.433	0.452	624	644	-0.249689	0.079193	31.5735	21.8427	23.2402	23.3437
AB701698_BEL1_Rorippa_nas	0.3264	0.266	0.4271	0.2381	0.197	-0.07	0.383	52.39	0.394	0.442	624	644	-0.268478	0.07764	32.2464	21.2733	23.5507	22.9296
AB701697_ASP_Allium_sp_Ge	0.3302	0.257	0.4196	0.2523	0.193	-0.071	0.382	53.64	0.397	0.44	625	644	-0.265217	0.079193	32.1429	20.8075	23.8613	23.1884
AB701693_OS_Orchis_simia_	0.3158	0.2707	0.4372	0.2357	0.187	-0.073	0.381	52.26	0.396	0.433	624	644	-0.257453	0.07764	32.4017	20.7039	24.3271	22.5673
AB701692_ORM_Orchis_morio	0.3183	0.2693	0.4391	0.2368	0.189	-0.071	0.383	52.7	0.394	0.43	624	644	-0.259317	0.080745	32.5052	20.5487	24.4824	22.4638
AB701690_OM-N_Orchis_mili	0.3164	0.2712	0.437	0.2396	0.188	-0.072	0.383	52.66	0.397	0.431	624	644	-0.261801	0.079193	32.5052	20.6522	24.3789	22.4638
AB701691_OM-A_Orchis_mili	0.3164	0.2712	0.437	0.2396	0.188	-0.072	0.383	52.66	0.397	0.431	624	644	-0.261801	0.079193	32.5052	20.6522	24.3789	22.4638
AP017815_TUR242_Eruca_sat	0.2978	0.2884	0.4232	0.2438	0.187	-0.056	0.392	52	0.419	0.446	625	644	-0.259006	0.080745	32.0911	21.3768	23.3437	23.1884
AP017804_IRNTRT9_B._rapa_	0.3383	0.25	0.4489	0.222	0.186	-0.082	0.378	53.03	0.368	0.425	625	644	-0.270652	0.079193	33.1781	20.2899	24.2754	22.2567
AB440238_IRNTRa6_Rapistru	0.3383	0.2481	0.4468	0.2265	0.187	-0.087	0.374	53.19	0.37	0.426	625	644	-0.270652	0.079193	33.1263	20.2381	24.2754	22.3602
AP017803_IRNTRa9_Rapistru	0.3346	0.2538	0.4447	0.226	0.188	-0.07	0.384	53.5	0.374	0.428	625	644	-0.271118	0.079193	33.0228	20.3934	24.1718	22.412
AP017770_IRN_KhCa_Brassic	0.3246	0.2668	0.4163	0.2483	0.186	-0.072	0.382	52.87	0.403	0.44	625	644	-0.269876	0.079193	32.0911	20.9627	23.8613	23.0849
AP017763_IRNDM_Chrysanthe	0.2991	0.2991	0.4247	0.2301	0.182	-0.082	0.377	51.9	0.418	0.446	624	644	-0.272205	0.079193	32.2464	21.8944	23.1884	22.6708
AP017794_IRNST_S._loeseli	0.2991	0.2991	0.4247	0.2301	0.182	-0.082	0.377	51.9	0.418	0.446	624	644	-0.272205	0.079193	32.2464	21.8944	23.1884	22.6708
AP017773_IRNMB6_B._rapa_I	0.3052	0.2959	0.4498	0.2009	0.183	-0.091	0.372	51.19	0.394	0.434	624	644	-0.279814	0.07764	33.1263	21.7391	23.4472	21.6874
AP017795_IRNTH_Hirschfeld	0.3065	0.286	0.4414	0.2197	0.178	-0.115	0.357	50.5	0.399	0.433	624	644	-0.288044	0.079193	33.0745	21.3768	23.6025	21.9462
AP017873_TUR52_Sinapis_ar	0.2645	0.3189	0.3758	0.3073	0.178	-0.103	0.365	55.71	0.486	0.464	625	644	-0.255745	0.079193	31.2629	22.1532	22.3602	24.2236
AB362513_TUR9_Raphanus_sa	0.2914	0.3102	0.3452	0.3174	0.183	-0.093	0.37	55.52	0.487	0.465	624	644	-0.261335	0.079193	30.4348	21.9462	23.0331	24.5859
AP017864_TUR10_R._sativus	0.2914	0.3102	0.3452	0.3174	0.182	-0.095	0.369	55.48	0.487	0.465	624	644	-0.261335	0.079193	30.4348	21.8944	23.0849	24.5859
LC537519_CHSE1AB_B._rapa_	0.3071	0.3034	0.3737	0.2727	0.185	-0.065	0.386	56.27	0.451	0.455	625	644	-0.271739	0.079193	30.8489	21.9462	23.6542	23.5507
LC537528_CHZJ23_R._sativu	0.3127	0.2959	0.38	0.2682	0.19	-0.066	0.386	56.97	0.442	0.452	625	644	-0.279348	0.079193	31.0559	21.8427	23.706	23.3954
LC537525_CHZH36_Brassica_	0.3184	0.2921	0.3758	0.2698	0.186	-0.079	0.378	57.08	0.44	0.452	625	644	-0.272205	0.079193	30.8489	21.6356	23.9648	23.5507
AB701725_ITA8_Abutilon_sp	0.2919	0.3183	0.3933	0.2563	0.199	-0.02	0.412	56.08	0.45	0.452	624	644	-0.254348	0.079193	31.5735	22.0497	23.2402	23.1366
AB093600_ITA7_R._raphanis	0.276	0.327	0.4105	0.2483	0.194	-0.055	0.392	54.48	0.452	0.452	622	644	-0.264286	0.079193	32.0393	22.2567	22.7743	22.9296
KY111267_SW2_R._sativus_2	0.2849	0.3208	0.4076	0.2483	0.195	-0.028	0.408	56	0.446	0.45	623	644	-0.264751	0.079193	32.0911	22.2567	22.8778	22.7743
LC537507_CHN305_R._sativu	0.2849	0.317	0.4013	0.2586	0.193	-0.036	0.403	55.74	0.451	0.453	623	644	-0.261801	0.079193	31.7805	22.1532	22.8778	23.1884
KX579485_Jj13_R._sativus_	0.2736	0.3302	0.4034	0.2546	0.195	-0.028	0.408	55.31	0.459	0.455	623	644	-0.261335	0.079193	31.8841	22.4638	22.619	23.0331
LC537496_CHN172_R._sativu	0.2849	0.3189	0.395	0.2638	0.191	-0.042	0.4	56.6	0.456	0.454	623	644	-0.261335	0.079193	31.677	22.205	22.8778	23.2402
AB701703_DNK3_B._rapa_197	0.3039	0.2964	0.4	0.2523	0.185	-0.095	0.369	52.64	0.433	0.451	624	644	-0.273292	0.079193	31.4182	21.7391	23.4472	23.3954
AB252107_CZE5_B._rapa_Sou	0.3039	0.2983	0.4083	0.2415	0.185	-0.089	0.372	53.16	0.426	0.446	624	644	-0.256056	0.079193	31.7288	21.5321	23.706	23.0331
AP017867_TUR20_R._raphani	0.3039	0.2983	0.4083	0.2415	0.185	-0.089	0.372	53.16	0.426	0.446	624	644	-0.256056	0.079193	31.7288	21.5321	23.706	23.0331
LC537585_UKR28_Brassica_s	0.312	0.2951	0.4008	0.2449	0.188	-0.089	0.372	52.49	0.425	0.446	623	644	-0.245186	0.079193	31.5217	21.3768	23.913	23.1884
LC537591_UKR47_Brassica_o	0.3083	0.297	0.405	0.2426	0.185	-0.093	0.369	52.78	0.425	0.446	623	644	-0.246895	0.079193	31.6253	21.4286	23.8095	23.1366
LC537592_UKR49_B._olerace	0.3102	0.2951	0.4071	0.2404	0.186	-0.093	0.369	52.42	0.422	0.444	623	644	-0.246895	0.079193	31.7288	21.3251	23.8613	23.0849
LC537590_UKR46_B._olerace	0.3083	0.297	0.405	0.2426	0.185	-0.093	0.369	52.43	0.425	0.445	623	644	-0.246895	0.079193	31.677	21.3768	23.8095	23.1366
LC537563_MYA1_R._sativus_	0.3239	0.2825	0.3718	0.2838	0.184	-0.076	0.38	56.69	0.44	0.451	623	644	-0.255745	0.079193	30.7971	21.3768	24.0683	23.7578
LC537521_CHYK56A_B._rapa_	0.3158	0.282	0.382	0.2785	0.184	-0.061	0.388	54.86	0.437	0.451	623	644	-0.225466	0.079193	30.9524	21.2733	23.913	23.8613
LC537520_CHYK20A_Brassica	0.3139	0.2838	0.382	0.2785	0.184	-0.058	0.39	54.83	0.438	0.452	623	644	-0.225466	0.079193	30.9524	21.3251	23.8613	23.8613
LC537500_CHN229_B._juncea	0.3302	0.272	0.3774	0.2785	0.182	-0.114	0.358	52.67	0.429	0.45	623	644	-0.237422	0.079193	30.7453	21.118	24.2754	23.8613
LC537501_CHN241_Brassica_	0.3246	0.2777	0.3724	0.2847	0.179	-0.098	0.367	54.84	0.438	0.451	624	644	-0.23882	0.079193	30.6418	21.118	24.2236	24.0166
LC537503_CHN244_Brassica_	0.334	0.272	0.3732	0.2785	0.183	-0.095	0.369	55.72	0.429	0.449	623	644	-0.237422	0.079193	30.6418	21.0145	24.4824	23.8613
LC537527_CHZH34A_B._campe	0.3396	0.2627	0.3732	0.2831	0.181	-0.103	0.364	55.35	0.424	0.448	623	644	-0.237422	0.079193	30.6418	20.8075	24.5859	23.9648
LC537526_CHZH33A_B._junce	0.3415	0.2627	0.3655	0.29	0.182	-0.097	0.368	55.55	0.429	0.449	623	644	-0.242081	0.079193	30.4348	20.8075	24.6377	24.1201
AB747293_VIET80_R._sativu	0.3346	0.265	0.4063	0.2558	0.179	-0.097	0.368	55.43	0.404	0.438	623	644	-0.249379	0.079193	31.677	20.7039	24.5342	23.0849
AB747306_VIET170_B._junce	0.3421	0.2613	0.3979	0.2586	0.181	-0.093	0.369	54.99	0.404	0.439	623	644	-0.252174	0.080745	31.4182	20.7039	24.6894	23.1884
AB747312_VIET177_B._junce	0.3365	0.2632	0.4211	0.2391	0.182	-0.092	0.371	53.75	0.392	0.434	623	644	-0.257453	0.079193	32.0393	20.7557	24.5342	22.6708
AB747299_VIET158_B._junce	0.3365	0.265	0.4042	0.2546	0.18	-0.1	0.366	54.72	0.404	0.44	623	644	-0.254037	0.079193	31.5217	20.8592	24.4306	23.1884
AB747307_VIET172_B._junce	0.3415	0.2589	0.4042	0.2552	0.176	-0.118	0.355	54.42	0.4	0.439	623	644	-0.250776	0.079193	31.5217	20.7039	24.5859	23.1884
LC537541_CZE11_B._olerace	0.3258	0.2734	0.3925	0.2636	0.187	-0.071	0.383	54.24	0.42	0.449	624	644	-0.249689	0.079193	31.0559	21.3251	24.0166	23.6025
LC537542_CZE12_B._olerace	0.3227	0.2777	0.3933	0.262	0.188	-0.069	0.384	54.35	0.422	0.449	623	644	-0.245497	0.079193	31.1594	21.3768	23.913	23.5507
LC537545_CZE15_B._olerace	0.3227	0.2777	0.3933	0.262	0.189	-0.067	0.385	53.97	0.422	0.45	623	644	-0.245497	0.079193	31.1077	21.3768	23.913	23.6025
LC537543_CZE13_B._olerace	0.3227	0.2777	0.3912	0.2642	0.189	-0.067	0.385	54.26	0.424	0.45	623	644	-0.245497	0.079193	31.0559	21.3768	23.913	23.6542
LC537547_CZE17_B._olerace	0.3208	0.2795	0.3912	0.2642	0.189	-0.064	0.387	54.14	0.425	0.451	623	644	-0.245497	0.079193	31.0559	21.4803	23.8095	23.6542
LC537544_CZE14_B._olerace	0.3189	0.2814	0.3912	0.2636	0.19	-0.058	0.39	53.81	0.427	0.453	623	644	-0.245963	0.079193	31.0041	21.5839	23.706	23.706
LC537546_CZE16_B._olerace	0.3227	0.2777	0.3912	0.2642	0.189	-0.067	0.385	54.22	0.424	0.451	623	644	-0.245497	0.079193	31.0559	21.4286	23.8613	23.6542
LC537537_CZE2_A._rustican	0.3195	0.2763	0.4017	0.2597	0.185	-0.075	0.38	53.96	0.419	0.448	623	644	-0.244565	0.079193	31.4182	21.2733	23.8095	23.499
AP017837_GRC34_B._olerace	0.3239	0.2806	0.3967	0.254	0.191	-0.081	0.377	51.94	0.419	0.449	623	644	-0.245031	0.079193	31.2629	21.4286	23.8613	23.4472
AP017838_GRC35_B._olerace	0.3258	0.2787	0.3967	0.254	0.19	-0.084	0.376	52.13	0.417	0.448	623	644	-0.245031	0.079193	31.2629	21.3251	23.9648	23.4472
AP017823_GRC12_B._olerace	0.3152	0.2833	0.4029	0.2545	0.185	-0.082	0.377	51.82	0.421	0.449	624	644	-0.248602	0.079193	31.47	21.5321	23.6542	23.3437
AP017824_GRC16_B._olerace	0.3171	0.2833	0.405	0.25	0.184	-0.088	0.373	51.27	0.418	0.448	624	644	-0.248602	0.079193	31.5217	21.5321	23.706	23.2402
AP017830_GRC26_B._olerace	0.3171	0.2833	0.405	0.25	0.184	-0.09	0.372	51.21	0.418	0.447	624	644	-0.244876	0.079193	31.5217	21.4803	23.7578	23.2402
AP017820_GRC6_B._oleracea	0.3171	0.2833	0.405	0.25	0.184	-0.088	0.373	51.27	0.418	0.448	624	644	-0.248602	0.079193	31.5217	21.5321	23.706	23.2402
AP017818_GRC4_B._oleracea	0.3171	0.2852	0.4029	0.25	0.186	-0.071	0.383	52.22	0.42	0.448	624	644	-0.248602	0.079193	31.47	21.5839	23.706	23.2402
AB989637_AUST21_H._incana	0.3302	0.2702	0.4021	0.2569	0.184	-0.101	0.366	52.49	0.411	0.443	623	644	-0.252329	0.079193	31.47	21.0145	24.2236	23.2919
AP017821_GRC10_B._olerace	0.3133	0.2871	0.4071	0.2483	0.185	-0.067	0.386	51.96	0.42	0.448	624	644	-0.252019	0.079193	31.5735	21.6874	23.6025	23.1366
AP017827_GRC23_B._olerace	0.3227	0.2795	0.4008	0.2523	0.185	-0.068	0.385	52.21	0.417	0.447	624	644	-0.248602	0.079193	31.4182	21.3768	23.913	23.2919
AP017828_GRC24_B._olerace	0.3208	0.2795	0.4008	0.2545	0.185	-0.071	0.383	52.21	0.418	0.447	624	644	-0.248602	0.079193	31.4182	21.3768	23.8613	23.3437
AP017816_GRC2_B._oleracea	0.3208	0.2777	0.4008	0.2568	0.182	-0.082	0.377	52.09	0.418	0.448	624	644	-0.248602	0.079193	31.4182	21.3768	23.8095	23.3954
AP017817_GRC3_B._oleracea	0.3227	0.2758	0.4008	0.2568	0.183	-0.082	0.377	52.05	0.417	0.447	624	644	-0.248602	0.079193	31.4182	21.3251	23.8613	23.3954
AP017822_GRC11_B._olerace	0.3189	0.2814	0.4008	0.2545	0.183	-0.08	0.378	52.15	0.42	0.448	624	644	-0.248602	0.079193	31.4182	21.4803	23.7578	23.3437
AP017829_GRC25_B._olerace	0.3189	0.2814	0.4029	0.2523	0.183	-0.08	0.378	52.02	0.418	0.448	624	644	-0.248602	0.079193	31.47	21.4803	23.7578	23.2919
LC537477_CHHH29A_B._campe	0.3165	0.2828	0.3828	0.274	0.183	-0.066	0.385	53.53	0.435	0.453	623	644	-0.226087	0.079193	30.7453	21.4286	23.9648	23.8613
AB747297_VIET138_B._junce	0.339	0.2655	0.387	0.2665	0.185	-0.075	0.38	53.74	0.414	0.445	623	644	-0.257919	0.079193	31.0041	20.7557	24.5342	23.706
AB747313_VIET178_B._junce	0.3002	0.2964	0.4013	0.2609	0.19	-0.05	0.395	53.44	0.437	0.454	623	644	-0.251397	0.080745	31.3665	21.8944	23.2402	23.499
AB747315_VIET180_B._junce	0.3039	0.2927	0.4034	0.2586	0.186	-0.069	0.384	52.33	0.432	0.452	623	644	-0.257764	0.080745	31.47	21.7391	23.3437	23.4472
AB747314_VIET179_B._junce	0.3021	0.2946	0.4055	0.2563	0.186	-0.067	0.385	53.15	0.432	0.451	623	644	-0.251397	0.080745	31.5217	21.7909	23.3437	23.3437
LC537481_CHK55A_B._rapa_V	0.3152	0.2871	0.3816	0.274	0.191	-0.038	0.401	54.59	0.438	0.454	623	644	-0.247981	0.079193	30.7971	21.5839	23.7578	23.8613
AB747298_VIET153_B._junce	0.3089	0.29	0.3849	0.2763	0.189	-0.046	0.396	53.76	0.441	0.454	623	644	-0.234006	0.079193	30.9006	21.4803	23.706	23.913
LC537578_THA5_R._sativus_	0.3302	0.2668	0.4071	0.2534	0.18	-0.078	0.379	53.38	0.406	0.445	626	644	-0.246273	0.079193	31.4182	21.1698	24.1201	23.2919
LC537577_THA3_R._sativus_	0.3302	0.2683	0.3954	0.2642	0.182	-0.079	0.378	53.76	0.415	0.448	624	644	-0.254348	0.079193	31.1077	21.118	24.1201	23.6542
LC537579_THA7_R._sativus_	0.3377	0.2608	0.4025	0.258	0.185	-0.072	0.381	53.25	0.404	0.444	624	644	-0.241615	0.080745	31.2629	20.911	24.3271	23.499
LC537576_THA2_R._sativus_	0.3415	0.2589	0.392	0.2671	0.182	-0.09	0.372	53.25	0.409	0.446	624	644	-0.248758	0.080745	31.0041	20.8592	24.4306	23.706
LC537575_THA1_R._sativus_	0.3321	0.2645	0.3996	0.262	0.185	-0.073	0.381	53.35	0.41	0.447	624	644	-0.254348	0.079193	31.2112	21.0663	24.1201	23.6025
LC537582_THA13_R._sativus	0.3321	0.2645	0.4017	0.2591	0.183	-0.075	0.38	53.19	0.409	0.446	624	644	-0.251087	0.079193	31.2112	21.0145	24.1718	23.6025
LC537581_THA9_B._juncea_T	0.3321	0.2645	0.4017	0.2597	0.186	-0.068	0.385	53.35	0.409	0.446	624	644	-0.254348	0.079193	31.2629	21.0663	24.1201	23.5507
LC537580_THA8_B._juncea_T	0.3321	0.2645	0.4017	0.2597	0.186	-0.068	0.385	53.35	0.409	0.446	624	644	-0.254348	0.079193	31.2629	21.0663	24.1201	23.5507
LC537512_CHN328_Brassica_	0.3065	0.2972	0.3899	0.2603	0.186	-0.058	0.39	54.12	0.438	0.455	623	644	-0.234317	0.079193	30.8489	21.9462	23.6542	23.5507
LC537510_CHN322_B._pekine	0.3109	0.294	0.3857	0.2648	0.183	-0.07	0.384	54.56	0.438	0.454	623	644	-0.237267	0.079193	30.8489	21.8427	23.7578	23.5507
LC537506_CHN301_R._sativu	0.3065	0.2953	0.3899	0.2626	0.181	-0.075	0.38	54.18	0.438	0.454	623	644	-0.23882	0.079193	30.9524	21.8944	23.6542	23.499
KF246570_ZH1_Phalaenopsis	0.3277	0.2734	0.3925	0.2608	0.189	-0.065	0.386	54.56	0.418	0.448	624	644	-0.234006	0.079193	31.0041	21.2733	24.1718	23.5507
KC119185_BJ-B01_B._olerac	0.3302	0.2683	0.3933	0.2642	0.187	-0.062	0.388	54.32	0.416	0.446	623	644	-0.237888	0.079193	31.1077	21.118	24.2754	23.499
KC119186_BJ-B02_B._olerac	0.3315	0.2678	0.387	0.2688	0.186	-0.062	0.388	54.97	0.419	0.447	623	644	-0.233075	0.079193	30.9006	21.0663	24.3789	23.6542
KC119187_BJ-B03_B._olerac	0.3265	0.2758	0.3828	0.2711	0.188	-0.056	0.392	55.08	0.427	0.45	623	644	-0.238043	0.079193	30.7971	21.3768	24.1718	23.6542
LC537530_CHZJ27A_B._campe	0.3086	0.2881	0.3779	0.2773	0.183	-0.053	0.393	53.76	0.444	0.459	624	644	-0.251553	0.079193	30.6418	21.8427	23.499	24.0166
LC537534_SAS1_Crocus_sati	0.3052	0.2921	0.3812	0.2766	0.186	-0.06	0.389	53.43	0.446	0.458	624	644	-0.248137	0.079193	30.7971	21.9462	23.3954	23.8613
LC537529_CHZJ25A_R._sativ	0.3096	0.2908	0.3841	0.2705	0.188	-0.044	0.398	55.04	0.44	0.455	623	644	-0.244099	0.079193	30.8489	21.7909	23.6025	23.7578
LC537479_CHHZ3A_R._sativu	0.3202	0.279	0.3954	0.2597	0.186	-0.064	0.387	53.27	0.422	0.45	623	644	-0.238199	0.079193	31.0559	21.4803	23.9648	23.499
AB747287_VIET56_B._juncea	0.324	0.2734	0.395	0.2648	0.186	-0.071	0.382	52.98	0.421	0.447	623	644	-0.249224	0.080745	31.1077	21.2215	24.1718	23.499
AB747288_VIET58_B._juncea	0.324	0.2734	0.3992	0.2603	0.186	-0.077	0.379	52.2	0.417	0.446	623	644	-0.249845	0.080745	31.2629	21.2215	24.1718	23.3437
AB747308_VIET173_B._junce	0.3246	0.2758	0.3878	0.2671	0.187	-0.06	0.389	54.74	0.424	0.45	622	644	-0.230745	0.079193	30.9006	21.3251	24.0683	23.706
AB747309_VIET174_B._junce	0.3277	0.2734	0.3878	0.2671	0.184	-0.071	0.382	54.9	0.422	0.449	623	644	-0.235248	0.079193	30.9524	21.2733	24.1718	23.6025
AB747310_VIET175_B._junce	0.3184	0.2828	0.3929	0.2626	0.186	-0.063	0.387	54.48	0.427	0.45	623	644	-0.239907	0.079193	31.0559	21.5321	23.913	23.499
LC639370_AD886J_Raphanus_	0.3114	0.2889	0.3941	0.2626	0.186	-0.067	0.385	54.14	0.432	0.453	623	644	-0.242702	0.079193	31.0559	21.6874	23.6542	23.6025
LC639371_AD887J_Raphanus_	0.3114	0.2889	0.3941	0.2626	0.186	-0.064	0.387	53.95	0.432	0.453	623	644	-0.242702	0.079193	31.0559	21.6874	23.6542	23.6025
LC639372_AD888J_Raphanus_	0.3114	0.2889	0.392	0.2648	0.186	-0.064	0.387	54.09	0.433	0.453	623	644	-0.242702	0.079193	31.0041	21.6874	23.6542	23.6542
LC639394_FB999J_Brassica_	0.3233	0.2744	0.4067	0.2534	0.187	-0.063	0.387	52.9	0.413	0.446	623	644	-0.248913	0.079193	31.3665	21.118	24.0683	23.4472
LC639396_FD810J_Raphanus_	0.2849	0.3189	0.4097	0.2477	0.192	-0.036	0.403	55.55	0.445	0.449	623	644	-0.269255	0.079193	32.0911	22.1532	22.9814	22.7743
LC639397_FD891J_Raphanus_	0.2811	0.3226	0.4013	0.2569	0.197	-0.022	0.411	55.65	0.454	0.454	623	644	-0.261335	0.079193	31.8323	22.3085	22.7743	23.0849
LC639471_KD302J_Raphanus_	0.2792	0.3245	0.395	0.2638	0.194	-0.03	0.406	56.18	0.461	0.456	623	644	-0.261335	0.079193	31.677	22.3602	22.7226	23.2402
LC639478_KGB394J_Brassica	0.2849	0.3189	0.3992	0.2592	0.194	-0.036	0.403	55.96	0.453	0.453	623	644	-0.261335	0.079193	31.7805	22.205	22.8778	23.1366
LC639481_KGB964J_Brassica	0.3221	0.2809	0.3824	0.2723	0.189	-0.058	0.39	54.66	0.432	0.452	623	644	-0.251397	0.079193	30.8489	21.5839	23.913	23.6542
LC639482_KGD373J_Raphanus	0.2849	0.3189	0.3971	0.2615	0.195	-0.033	0.404	55.75	0.454	0.453	623	644	-0.261335	0.079193	31.7288	22.1532	22.9296	23.1884
LC639483_KGD55J_Raphanus_	0.2964	0.3021	0.3941	0.2677	0.188	-0.051	0.394	53.54	0.446	0.455	624	644	-0.245807	0.079193	31.2112	22.0497	23.2402	23.499
LC639498_KGD963J_Raphanus	0.3208	0.2795	0.3992	0.2592	0.189	-0.07	0.384	53.2	0.421	0.447	623	644	-0.250621	0.079193	31.4182	21.4803	23.913	23.1884
LC639518_MB649J_Brassica_	0.2844	0.3164	0.4004	0.2615	0.191	-0.037	0.402	55.48	0.452	0.453	624	644	-0.257298	0.079193	31.8323	22.1532	22.8778	23.1366
LC639523_MD644J_Raphanus_	0.283	0.3208	0.3899	0.2677	0.194	-0.036	0.403	56.13	0.461	0.457	623	644	-0.257143	0.079193	31.5217	22.2567	22.8261	23.3954
LC639525_MD652J_Raphanus_	0.2792	0.3245	0.395	0.2638	0.195	-0.03	0.406	56.14	0.461	0.457	623	644	-0.257453	0.079193	31.6253	22.3602	22.7226	23.2919
LC639533_N214_Brassica_ra	0.3127	0.2865	0.395	0.2632	0.19	-0.05	0.395	54.11	0.43	0.452	623	644	-0.250311	0.079193	31.1594	21.6356	23.6542	23.5507
LC639536_N218_Brassica_ra	0.3227	0.2739	0.392	0.2694	0.182	-0.075	0.38	53.81	0.424	0.449	623	644	-0.250155	0.079193	31.1594	21.1698	23.9648	23.706
LC639538_N220_Brassica_ra	0.3208	0.2758	0.392	0.2694	0.182	-0.072	0.382	53.77	0.425	0.449	623	644	-0.250155	0.079193	31.1594	21.2215	23.913	23.706
LC639539_N223_Brassica_ra	0.3208	0.2758	0.392	0.2694	0.182	-0.072	0.382	53.77	0.425	0.449	623	644	-0.250155	0.079193	31.1594	21.2215	23.913	23.706
LC639541_N227_Brassica_ra	0.3152	0.2814	0.392	0.2694	0.182	-0.072	0.382	53.78	0.43	0.451	623	644	-0.250155	0.079193	31.1594	21.3768	23.7578	23.706
LC639546_ND260J_Raphanus_	0.2849	0.3189	0.3971	0.2615	0.194	-0.033	0.404	55.79	0.454	0.454	623	644	-0.261335	0.079193	31.7288	22.205	22.8778	23.1884
LC639547_ND264J_Raphanus_	0.3246	0.2739	0.3774	0.2831	0.185	-0.058	0.39	53.21	0.433	0.452	623	644	-0.256987	0.079193	30.7453	21.2733	24.0166	23.9648
LC639548_ND271J_Raphanus_	0.283	0.3208	0.3929	0.2661	0.193	-0.036	0.403	55.94	0.459	0.455	623	644	-0.261335	0.079193	31.6253	22.2567	22.8261	23.2919
LC639549_ND276J_Raphanus_	0.283	0.3208	0.3941	0.2626	0.194	-0.039	0.401	56.44	0.457	0.457	623	644	-0.257609	0.079193	31.5735	22.3085	22.7743	23.3437
LC639575_OB284J_Brassica_	0.2811	0.3226	0.3929	0.2654	0.196	-0.033	0.404	56.23	0.461	0.457	623	644	-0.261801	0.079193	31.5735	22.3085	22.7743	23.3437
LC639577_OB995J_Brassica_	0.3114	0.2833	0.4025	0.2603	0.186	-0.047	0.396	54.09	0.425	0.45	623	644	-0.24736	0.079193	31.3665	21.4286	23.6542	23.5507
LC639585_OKB634J_Nasturti	0.3233	0.2782	0.3824	0.2769	0.191	-0.039	0.401	55.3	0.432	0.452	623	644	-0.253571	0.079193	30.9524	21.4286	23.8613	23.7578
LC639601_OKD627J_Raphanus	0.3302	0.2702	0.3912	0.2671	0.185	-0.065	0.386	54.47	0.418	0.448	624	644	-0.253105	0.079193	31.1594	21.118	24.0683	23.6542
LC639610_ON16J_Brassica_n	0.3189	0.2795	0.3962	0.2632	0.188	-0.053	0.393	53.53	0.424	0.449	623	644	-0.246273	0.079193	31.2112	21.3768	23.8613	23.5507
LC639634_SMD213J_Raphanus	0.2849	0.3189	0.3992	0.2592	0.192	-0.039	0.401	55.76	0.453	0.453	623	644	-0.261335	0.079193	31.7805	22.205	22.8778	23.1366
LC639650_TRD054J_Raphanus	0.2792	0.3226	0.4004	0.2592	0.193	-0.036	0.403	55.31	0.456	0.454	623	644	-0.260559	0.079193	31.8841	22.3085	22.7226	23.0849
	0.311285	0.288438	0.402308	0.255806				53.8488							31.5881	21.495	23.6683	23.2486
	0.0185861	0.0205663	0.0191633	0.0185608											0.631604	0.534947	0.544456	0.515687

## Sheet: 6K2-3
title	T3s	C3s	A3s	G3s	CAI	CBI	Fop	Nc	GC3s	GC	L_sym	L_aa	Gravy	Aromo	%A	%C	%T	%G
KY111274_DJ1_Raphanus_sat	0.25	0.375	0.4103	0.2353	0.219	0.135	0.49	*****	0.469	0.428	49	53	-0.064151	0.075472	33.3333	20.1258	23.8994	22.6415
KY111273_DJ2_Raphanus_sat	0.25	0.375	0.4103	0.2353	0.219	0.135	0.49	*****	0.469	0.428	49	53	-0.064151	0.075472	33.3333	20.1258	23.8994	22.6415
KY111272_DJ3_Raphanus_sat	0.25	0.375	0.4103	0.2353	0.219	0.135	0.49	*****	0.469	0.428	49	53	-0.064151	0.075472	33.3333	20.1258	23.8994	22.6415
KY111271_DJ4_Raphanus_sat	0.25	0.375	0.4103	0.2353	0.219	0.135	0.49	*****	0.469	0.428	49	53	-0.064151	0.075472	33.3333	20.1258	23.8994	22.6415
KY111270_DJ5_Raphanus_sat	0.25	0.375	0.4103	0.2353	0.219	0.135	0.49	*****	0.469	0.428	49	53	-0.064151	0.075472	33.3333	20.1258	23.8994	22.6415
KY111269_DJ6_Raphanus_sat	0.225	0.4	0.4103	0.2353	0.224	0.17	0.51	*****	0.49	0.434	49	53	-0.064151	0.075472	33.3333	20.7547	23.2704	22.6415
KY111268_SW1_Raphanus_sat	0.25	0.375	0.3846	0.2647	0.205	0.066	0.449	*****	0.49	0.434	49	53	-0.064151	0.075472	32.7044	20.1258	23.8994	23.2704
KX674733_GJS4_Raphanus_sa	0.25	0.375	0.4103	0.2353	0.219	0.135	0.49	*****	0.469	0.428	49	53	-0.064151	0.075472	33.3333	20.1258	23.8994	22.6415
KX674732_GJS3_Raphanus_sa	0.25	0.375	0.4103	0.2353	0.219	0.135	0.49	*****	0.469	0.428	49	53	-0.064151	0.075472	33.3333	20.1258	23.8994	22.6415
KX674731_GJS2_Raphanus_sa	0.25	0.375	0.4103	0.2353	0.219	0.135	0.49	*****	0.469	0.428	49	53	-0.064151	0.075472	33.3333	20.1258	23.8994	22.6415
KX674730_KIH2_Raphanus_sa	0.25	0.375	0.4103	0.2353	0.219	0.135	0.49	*****	0.469	0.428	49	53	-0.064151	0.075472	33.3333	20.1258	23.8994	22.6415
KX674729_KIH1_Raphanus_sa	0.25	0.375	0.4103	0.2353	0.219	0.135	0.49	*****	0.469	0.428	49	53	-0.064151	0.075472	33.3333	20.1258	23.8994	22.6415
KX579484_Jj16_Raphanus_sa	0.25	0.375	0.4103	0.2424	0.219	0.14	0.49	*****	0.469	0.421	49	53	0.033962	0.075472	33.3333	19.4969	24.5283	22.6415
DQ648591_CAR37A_Cochleari	0.225	0.375	0.35	0.3235	0.226	0.045	0.429	51.82	0.531	0.453	49	53	0.060377	0.056604	32.0755	20.1258	22.6415	25.1572
KU140422_R065_Raphanus_sa	0.25	0.375	0.4103	0.2353	0.219	0.135	0.49	*****	0.469	0.428	49	53	-0.064151	0.075472	33.3333	20.1258	23.8994	22.6415
KU140421_R041_Raphanus_sa	0.225	0.4	0.3846	0.2647	0.211	0.101	0.469	*****	0.51	0.44	49	53	-0.064151	0.075472	32.7044	20.7547	23.2704	23.2704
KR153040_WFLB14_Raphanus_	0.275	0.35	0.4103	0.2353	0.22	0.135	0.49	*****	0.449	0.421	49	53	-0.064151	0.075472	33.3333	19.4969	24.5283	22.6415
KR153039_LWLB_Raphanus_sa	0.25	0.375	0.3902	0.2222	0.212	0.145	0.49	61	0.469	0.44	49	53	0.00566	0.056604	32.7044	20.7547	23.2704	23.2704
KR153038_CCLB_Raphanus_sa	0.25	0.375	0.4103	0.2353	0.219	0.135	0.49	*****	0.469	0.428	49	53	-0.064151	0.075472	33.3333	20.1258	23.8994	22.6415
HQ637383_CAR51_Cochlearia	0.225	0.375	0.35	0.3235	0.226	0.045	0.429	51.82	0.531	0.453	49	53	0.060377	0.056604	32.0755	20.1258	22.6415	25.1572
AB252117_GRC42_wild_Alliu	0.425	0.175	0.4419	0.1622	0.186	0.077	0.449	48.25	0.265	0.384	49	53	0.069811	0.056604	34.5912	14.4654	27.044	23.8994
AB093611_BZ1_Brassica_ole	0.2821	0.3077	0.3721	0.2564	0.159	-0.094	0.347	60.63	0.449	0.447	49	53	0.058491	0.056604	31.4465	18.239	23.8994	26.4151
AB093606_RUS1_Armoracia_r	0.275	0.3	0.325	0.3611	0.192	-0.023	0.388	61	0.51	0.459	49	53	-0.050944	0.056604	30.8176	19.4969	23.2704	26.4151
AB093598_Al_Alliaria_offi	0.3415	0.2927	0.3571	0.2222	0.16	0.043	0.429	61	0.408	0.428	49	53	0.069811	0.056604	32.0755	17.6101	25.1572	25.1572
AP017884_TUR77_Raphanus_s	0.275	0.425	0.3171	0.2286	0.259	0.14	0.49	46.07	0.51	0.453	49	53	0.018868	0.056604	31.4465	22.0126	23.2704	23.2704
AP017854_IRNWRSh40_Raphan	0.3	0.45	0.225	0.2857	0.328	0.28	0.571	61	0.571	0.472	49	53	-0.037736	0.056604	28.9308	22.6415	23.8994	24.5283
AP017846_IRNSRSh35_Raphan	0.3	0.45	0.2308	0.2941	0.342	0.272	0.571	61	0.571	0.465	49	53	-0.056604	0.075472	28.9308	22.0126	24.5283	24.5283
AP017845_IRNRRSh35_Raphan	0.3	0.45	0.2368	0.303	0.352	0.272	0.571	61	0.571	0.465	49	53	0.00566	0.075472	28.9308	20.7547	24.5283	25.7862
AP017840_GRC39_Brassica_o	0.3333	0.3077	0.25	0.3421	0.191	0.029	0.417	44.42	0.521	0.472	48	53	-0.062264	0.056604	27.673	19.4969	25.1572	27.673
AP017839_GRC38_Brassica_o	0.3333	0.3077	0.25	0.3421	0.191	0.029	0.417	44.42	0.521	0.472	48	53	-0.062264	0.056604	27.673	19.4969	25.1572	27.673
AP017819_GRC5_Brassica_ol	0.3077	0.3077	0.3	0.3158	0.191	0.029	0.417	49.4	0.5	0.472	48	53	-0.062264	0.056604	28.9308	20.1258	23.8994	27.044
AP017814_TUR79_Raphanus_r	0.3333	0.2619	0.375	0.25	0.171	-0.048	0.367	59.55	0.408	0.428	49	53	0.288679	0.075472	30.1887	16.3522	27.044	26.4151
AP017808_IRNTuSh18_Brassi	0.4	0.225	0.3171	0.2973	0.181	0.02	0.408	61	0.408	0.428	49	53	0.103774	0.056604	30.1887	15.7233	27.044	27.044
AP017801_IRNTOFS6_Sisymbr	0.2308	0.2564	0.5128	0.25	0.153	0.012	0.417	40.83	0.396	0.415	48	53	-0.066038	0.075472	35.2201	16.9811	23.2704	24.5283
AP017800_IRNTOFS3_Sisymbr	0.359	0.2308	0.4615	0.2	0.146	-0.021	0.396	50.59	0.333	0.396	48	53	0.037736	0.075472	33.9623	15.0943	26.4151	24.5283
AP017799_IRNTOFS2_Sisymbr	0.359	0.2308	0.4615	0.2	0.146	-0.021	0.396	50.59	0.333	0.396	48	53	0.037736	0.075472	33.9623	15.0943	26.4151	24.5283
AP017797_IRNTKE_Sisymbriu	0.2368	0.2368	0.5526	0.2286	0.142	-0.015	0.404	35.88	0.362	0.403	47	53	-0.109434	0.075472	36.478	16.3522	23.2704	23.8994
AP017796_IRNTlm1_Impatien	0.2564	0.3333	0.4872	0.1714	0.157	0.05	0.438	54.99	0.396	0.415	48	53	0.037736	0.075472	34.5912	17.6101	23.8994	23.8994
AP017790_IRNS4_Sisymbrium	0.425	0.2	0.4286	0.1579	0.2	0.087	0.449	43.65	0.286	0.396	49	53	0.154717	0.056604	32.7044	15.0943	27.673	24.5283
AP017789_IRNS3_Sisymbrium	0.425	0.2	0.4286	0.1579	0.2	0.087	0.449	43.65	0.286	0.396	49	53	0.154717	0.056604	32.7044	15.0943	27.673	24.5283
AP017788_IRNS1_Sisymbrium	0.4	0.225	0.4286	0.1622	0.2	0.092	0.449	42.38	0.306	0.396	49	53	0.25283	0.056604	32.7044	15.0943	27.673	24.5283
AP017785_IRNRN6_Rapistrum	0.2821	0.3077	0.5526	0.1176	0.156	0.05	0.438	48.08	0.333	0.384	48	53	-0.013208	0.075472	36.478	16.3522	25.1572	22.0126
AP017784_IRNRkaraj_Rapist	0.2368	0.2632	0.5526	0.2	0.155	0.057	0.447	39.96	0.362	0.403	47	53	-0.109434	0.075472	36.478	16.9811	23.2704	23.2704
AP017783_IRNRK_Rapistrum_	0.2632	0.2368	0.5263	0.2286	0.148	-0.015	0.404	40.7	0.362	0.403	47	53	-0.109434	0.075472	35.8491	16.3522	23.8994	23.8994
AP017780_IRNRaNi3_Rapistr	0.3077	0.2821	0.5263	0.1471	0.156	0.015	0.417	52.25	0.333	0.384	48	53	-0.013208	0.075472	35.8491	15.7233	25.7862	22.6415
AP017779_IRNRaFCh_Cheiran	0.375	0.25	0.3415	0.2703	0.19	0.054	0.429	61	0.408	0.428	49	53	0.103774	0.056604	30.8176	16.3522	26.4151	26.4151
AP017778_IRNMY57_Brassica	0.2632	0.2368	0.5263	0.2286	0.148	-0.015	0.404	40.7	0.362	0.403	47	53	-0.109434	0.075472	35.8491	16.3522	23.8994	23.8994
AP017769_IRNKBS65_Sisymbr	0.2368	0.2632	0.5	0.2571	0.152	0.021	0.426	45.89	0.404	0.415	47	53	-0.109434	0.075472	35.2201	16.9811	23.2704	24.5283
AP017768_IRNKBS58_Sisymbr	0.2368	0.2632	0.5	0.2571	0.152	0.021	0.426	45.89	0.404	0.415	47	53	-0.109434	0.075472	35.2201	16.9811	23.2704	24.5283
AP017756_GRC43_wild_Alliu	0.425	0.175	0.4419	0.1622	0.186	0.077	0.449	48.25	0.265	0.384	49	53	0.069811	0.056604	34.5912	14.4654	27.044	23.8994
AP017754_IRNEAM1_Mattiola	0.2105	0.2895	0.5263	0.2286	0.177	0.13	0.489	51.38	0.404	0.415	47	53	-0.109434	0.075472	35.8491	17.6101	22.6415	23.8994
AB701717_GBR83_Brassica_o	0.225	0.35	0.3571	0.2973	0.19	0.045	0.429	61	0.51	0.459	49	53	0.001887	0.056604	31.4465	19.4969	22.6415	26.4151
AB701698_BEL1_Rorippa_nas	0.1463	0.439	0.275	0.3611	0.154	0.034	0.417	54.44	0.646	0.503	48	53	0.096226	0.056604	27.673	21.3836	22.0126	28.9308
AB701697_ASP_Allium_sp_Ge	0.3171	0.2927	0.4146	0.2059	0.159	-0.06	0.367	51.49	0.388	0.409	49	53	0.186792	0.056604	35.2201	16.9811	23.8994	23.8994
AB701693_OS_Orchis_simia_	0.275	0.325	0.4146	0.1842	0.191	0.058	0.438	55.63	0.417	0.453	48	53	0.328302	0.075472	30.1887	17.6101	24.5283	27.673
AB701692_ORM_Orchis_morio	0.275	0.325	0.4146	0.1842	0.191	0.058	0.438	55.63	0.417	0.453	48	53	0.328302	0.075472	30.1887	17.6101	24.5283	27.673
AB701690_OM-N_Orchis_mili	0.275	0.325	0.4146	0.1842	0.191	0.058	0.438	55.63	0.417	0.453	48	53	0.328302	0.075472	30.1887	17.6101	24.5283	27.673
AB701691_OM-A_Orchis_mili	0.275	0.325	0.4146	0.1842	0.191	0.058	0.438	55.63	0.417	0.453	48	53	0.328302	0.075472	30.1887	17.6101	24.5283	27.673
AP017815_TUR242_Eruca_sat	0.325	0.325	0.3415	0.2105	0.207	0.172	0.5	44.1	0.438	0.436	48	52	0.290385	0.057692	30.1282	17.3077	26.2821	26.2821
AP017804_IRNTRT9_B._rapa_	0.4	0.2	0.3571	0.2703	0.165	-0.051	0.367	57.52	0.367	0.415	49	53	0.160377	0.056604	31.4465	15.0943	27.044	26.4151
AB440238_IRNTRa6_Rapistru	0.375	0.225	0.381	0.2432	0.167	-0.017	0.388	50.57	0.367	0.415	49	53	0.160377	0.056604	32.0755	15.7233	26.4151	25.7862
AP017803_IRNTRa9_Rapistru	0.375	0.225	0.381	0.2432	0.167	-0.017	0.388	50.57	0.367	0.415	49	53	0.160377	0.056604	32.0755	15.7233	26.4151	25.7862
AP017770_IRN_KhCa_Brassic	0.2564	0.3077	0.6053	0.0882	0.153	0.05	0.438	43.74	0.313	0.377	48	53	-0.013208	0.075472	37.7358	16.3522	24.5283	21.3836
AP017763_IRNDM_Chrysanthe	0.2368	0.2632	0.5405	0.2353	0.157	0.009	0.426	38.4	0.383	0.403	47	53	-0.128302	0.09434	35.8491	16.3522	23.8994	23.8994
AP017794_IRNST_S._loeseli	0.2368	0.2632	0.5135	0.2647	0.154	0.009	0.426	38.4	0.404	0.409	47	53	-0.128302	0.09434	35.2201	16.3522	23.8994	24.5283
AP017773_IRNMB6_B._rapa_I	0.2368	0.2895	0.4737	0.2571	0.16	0.021	0.426	41.99	0.426	0.421	47	53	-0.109434	0.075472	34.5912	17.6101	23.2704	24.5283
AP017795_IRNTH_Hirschfeld	0.275	0.2	0.5128	0.25	0.134	-0.053	0.375	40.47	0.354	0.409	48	53	-0.077359	0.075472	34.5912	15.7233	24.5283	25.1572
AP017873_TUR52_Sinapis_ar	0.4	0.325	0.3	0.2286	0.233	0.074	0.449	43.64	0.429	0.428	49	53	-0.037736	0.056604	30.8176	19.4969	26.4151	23.2704
AB362513_TUR9_Raphanus_sa	0.3	0.375	0.4	0.1714	0.225	0.211	0.531	61	0.429	0.428	49	53	-0.037736	0.056604	33.3333	20.7547	23.8994	22.0126
AP017864_TUR10_R._sativus	0.3	0.375	0.4	0.1714	0.225	0.211	0.531	61	0.429	0.428	49	53	-0.037736	0.056604	33.3333	20.7547	23.8994	22.0126
LC537519_CHSE1AB_B._rapa_	0.2308	0.4359	0.2564	0.3636	0.28	0.195	0.521	33.68	0.604	0.465	48	53	0.018868	0.056604	30.8176	20.7547	22.6415	25.7862
LC537528_CHZJ23_R._sativu	0.2308	0.4359	0.2564	0.3636	0.285	0.195	0.521	39.49	0.604	0.465	48	53	0.018868	0.056604	30.8176	20.7547	22.6415	25.7862
LC537525_CHZH36_Brassica_	0.2	0.425	0.325	0.3235	0.256	0.175	0.51	33.04	0.571	0.465	49	53	-0.030189	0.056604	32.7044	22.0126	20.7547	24.5283
AB701725_ITA8_Abutilon_sp	0.2821	0.3333	0.3077	0.3429	0.224	0.053	0.438	61	0.521	0.459	48	53	-0.086793	0.056604	30.8176	19.4969	23.2704	26.4151
AB093600_ITA7_R._raphanis	0.2821	0.359	0.2821	0.3429	0.252	0.123	0.479	61	0.542	0.465	48	53	-0.086793	0.056604	30.1887	20.1258	23.2704	26.4151
KY111267_SW2_R._sativus_2	0.25	0.375	0.3846	0.2647	0.205	0.066	0.449	*****	0.49	0.434	49	53	-0.064151	0.075472	32.7044	20.1258	23.8994	23.2704
LC537507_CHN305_R._sativu	0.3	0.325	0.4359	0.2059	0.216	0.101	0.469	*****	0.408	0.409	49	53	-0.064151	0.075472	33.9623	18.8679	25.1572	22.0126
KX579485_Jj13_R._sativus_	0.25	0.375	0.4103	0.2424	0.219	0.14	0.49	*****	0.469	0.421	49	53	0.033962	0.075472	33.3333	19.4969	24.5283	22.6415
LC537496_CHN172_R._sativu	0.25	0.375	0.4	0.2286	0.21	0.145	0.49	61	0.469	0.434	49	53	-0.045283	0.056604	33.3333	20.7547	23.2704	22.6415
AB701703_DNK3_B._rapa_197	0.2821	0.3077	0.4048	0.2368	0.146	-0.094	0.347	61	0.429	0.434	49	53	0.007547	0.056604	32.7044	18.239	23.8994	25.1572
AB252107_CZE5_B._rapa_Sou	0.2564	0.359	0.3659	0.2632	0.177	-0.032	0.388	60.35	0.49	0.465	49	53	-0.016981	0.075472	30.1887	20.7547	23.2704	25.7862
AP017867_TUR20_R._raphani	0.2564	0.359	0.3659	0.2632	0.177	-0.032	0.388	60.35	0.49	0.465	49	53	-0.016981	0.075472	30.1887	20.7547	23.2704	25.7862
LC537585_UKR28_Brassica_s	0.275	0.35	0.4	0.2286	0.182	-0.006	0.408	51.25	0.449	0.447	49	53	0.001887	0.075472	32.0755	20.7547	23.2704	23.8994
LC537591_UKR47_Brassica_o	0.2821	0.3333	0.4146	0.2162	0.172	-0.037	0.388	54.58	0.429	0.447	49	53	-0.003774	0.075472	32.0755	20.1258	23.2704	24.5283
LC537592_UKR49_B._olerace	0.3077	0.3077	0.4146	0.2162	0.17	-0.072	0.367	54.58	0.408	0.44	49	53	-0.003774	0.075472	32.0755	19.4969	23.8994	24.5283
LC537590_UKR46_B._olerace	0.2821	0.3333	0.4146	0.2162	0.172	-0.037	0.388	54.58	0.429	0.447	49	53	-0.003774	0.075472	32.0755	20.1258	23.2704	24.5283
LC537563_MYA1_R._sativus_	0.2821	0.359	0.2927	0.3158	0.212	0.114	0.469	60.66	0.531	0.465	49	53	0.00566	0.056604	29.5597	20.7547	23.8994	25.7862
LC537521_CHYK56A_B._rapa_	0.375	0.25	0.3171	0.2895	0.175	-0.017	0.388	50.25	0.429	0.428	49	53	-0.013208	0.056604	30.1887	16.9811	27.044	25.7862
LC537520_CHYK20A_Brassica	0.375	0.25	0.3171	0.2895	0.175	-0.017	0.388	50.25	0.429	0.428	49	53	-0.013208	0.056604	30.1887	16.9811	27.044	25.7862
LC537500_CHN229_B._juncea	0.275	0.35	0.2857	0.3	0.202	0.121	0.469	49.44	0.531	0.484	49	53	0.032075	0.056604	27.673	20.7547	23.8994	27.673
LC537501_CHN241_Brassica_	0.3	0.325	0.3415	0.25	0.192	0.09	0.449	40.94	0.469	0.465	49	53	-0.024528	0.056604	28.9308	20.1258	24.5283	26.4151
LC537503_CHN244_Brassica_	0.25	0.375	0.2927	0.3077	0.186	0.054	0.429	50.24	0.551	0.484	49	53	-0.018868	0.056604	28.3019	21.3836	23.2704	27.044
LC537527_CHZH34A_B._campe	0.2927	0.3171	0.3902	0.2105	0.149	-0.011	0.388	47.82	0.429	0.447	49	53	-0.024528	0.056604	30.8176	20.1258	24.5283	24.5283
LC537526_CHZH33A_B._junce	0.275	0.35	0.3659	0.2308	0.17	0.02	0.408	51.63	0.469	0.459	49	53	-0.018868	0.056604	30.1887	20.7547	23.8994	25.1572
AB747293_VIET80_R._sativu	0.3171	0.3171	0.3415	0.2308	0.195	0.02	0.408	61	0.449	0.465	49	53	0.041509	0.056604	28.9308	21.3836	24.5283	25.1572
AB747306_VIET170_B._junce	0.3171	0.3171	0.3415	0.2368	0.2	0.051	0.429	61	0.449	0.459	49	53	0.04717	0.056604	29.5597	21.3836	24.5283	24.5283
AB747312_VIET177_B._junce	0.3415	0.2927	0.3171	0.2632	0.172	-0.085	0.347	61	0.449	0.465	49	53	0.09434	0.056604	28.3019	20.7547	25.1572	25.7862
AB747299_VIET158_B._junce	0.3415	0.2927	0.35	0.2432	0.21	0.054	0.429	61	0.429	0.447	49	53	0.164151	0.056604	29.5597	20.1258	25.7862	24.5283
AB747307_VIET172_B._junce	0.3415	0.2927	0.3415	0.2368	0.199	0.017	0.408	61	0.429	0.453	49	53	0.04717	0.056604	29.5597	20.7547	25.1572	24.5283
LC537541_CZE11_B._olerace	0.3	0.35	0.2927	0.2895	0.2	0.119	0.469	57.73	0.51	0.465	49	53	-0.013208	0.056604	28.9308	20.7547	24.5283	25.7862
LC537542_CZE12_B._olerace	0.3077	0.3333	0.2927	0.3158	0.195	0.077	0.449	61	0.51	0.465	49	53	-0.158491	0.056604	29.5597	20.1258	23.8994	26.4151
LC537545_CZE15_B._olerace	0.3	0.325	0.2927	0.3158	0.195	0.085	0.449	58.13	0.51	0.465	49	53	-0.013208	0.056604	28.9308	20.1258	24.5283	26.4151
LC537543_CZE13_B._olerace	0.325	0.3	0.2927	0.3158	0.183	0.051	0.429	57.47	0.49	0.459	49	53	-0.013208	0.056604	28.9308	19.4969	25.1572	26.4151
LC537547_CZE17_B._olerace	0.3	0.325	0.2927	0.3158	0.195	0.085	0.449	58.13	0.51	0.465	49	53	-0.013208	0.056604	28.9308	20.1258	24.5283	26.4151
LC537544_CZE14_B._olerace	0.3	0.325	0.2927	0.3158	0.195	0.085	0.449	58.13	0.51	0.465	49	53	-0.013208	0.056604	28.9308	20.1258	24.5283	26.4151
LC537546_CZE16_B._olerace	0.3	0.325	0.2927	0.3158	0.195	0.085	0.449	58.13	0.51	0.465	49	53	-0.013208	0.056604	28.9308	20.1258	24.5283	26.4151
LC537537_CZE2_A._rustican	0.2821	0.3333	0.325	0.2895	0.21	0.098	0.458	54.29	0.5	0.472	48	53	-0.062264	0.056604	29.5597	20.7547	23.2704	26.4151
AP017837_GRC34_B._olerace	0.275	0.35	0.2927	0.3243	0.173	0.022	0.408	50.63	0.531	0.459	49	53	0.084906	0.056604	28.9308	19.4969	25.1572	26.4151
AP017838_GRC35_B._olerace	0.275	0.35	0.3171	0.2973	0.178	0.056	0.429	50.33	0.51	0.453	49	53	0.084906	0.056604	29.5597	19.4969	25.1572	25.7862
AP017823_GRC12_B._olerace	0.3077	0.3077	0.3	0.3158	0.191	0.029	0.417	49.4	0.5	0.472	48	53	-0.062264	0.056604	28.9308	20.1258	23.8994	27.044
AP017824_GRC16_B._olerace	0.3077	0.3077	0.3	0.3158	0.191	0.029	0.417	49.4	0.5	0.472	48	53	-0.062264	0.056604	28.9308	20.1258	23.8994	27.044
AP017830_GRC26_B._olerace	0.3077	0.3077	0.3	0.3158	0.191	0.029	0.417	49.4	0.5	0.472	48	53	-0.062264	0.056604	28.9308	20.1258	23.8994	27.044
AP017820_GRC6_B._oleracea	0.3077	0.3077	0.3	0.3158	0.191	0.029	0.417	49.4	0.5	0.472	48	53	-0.062264	0.056604	28.9308	20.1258	23.8994	27.044
AP017818_GRC4_B._oleracea	0.3333	0.3077	0.25	0.3421	0.191	0.029	0.417	44.42	0.521	0.472	48	53	-0.062264	0.056604	27.673	19.4969	25.1572	27.673
AB989637_AUST21_H._incana	0.2821	0.3333	0.3	0.3243	0.182	0.026	0.417	52.38	0.521	0.465	48	53	-0.056604	0.056604	29.5597	20.1258	23.8994	26.4151
AP017821_GRC10_B._olerace	0.3333	0.3077	0.25	0.3421	0.191	0.029	0.417	44.42	0.521	0.472	48	53	-0.062264	0.056604	27.673	19.4969	25.1572	27.673
AP017827_GRC23_B._olerace	0.3333	0.3077	0.25	0.3421	0.191	0.029	0.417	44.42	0.521	0.472	48	53	-0.062264	0.056604	27.673	19.4969	25.1572	27.673
AP017828_GRC24_B._olerace	0.3333	0.3077	0.25	0.3421	0.191	0.029	0.417	44.42	0.521	0.472	48	53	-0.062264	0.056604	27.673	19.4969	25.1572	27.673
AP017816_GRC2_B._oleracea	0.3333	0.3077	0.275	0.3158	0.197	0.064	0.438	44.72	0.5	0.465	48	53	-0.062264	0.056604	28.3019	19.4969	25.1572	27.044
AP017817_GRC3_B._oleracea	0.3333	0.3077	0.275	0.3158	0.197	0.064	0.438	44.72	0.5	0.465	48	53	-0.062264	0.056604	28.3019	19.4969	25.1572	27.044
AP017822_GRC11_B._olerace	0.3333	0.3077	0.275	0.3158	0.197	0.064	0.438	44.72	0.5	0.465	48	53	-0.062264	0.056604	28.3019	19.4969	25.1572	27.044
AP017829_GRC25_B._olerace	0.3333	0.3077	0.275	0.3158	0.197	0.064	0.438	44.72	0.5	0.465	48	53	-0.062264	0.056604	28.3019	19.4969	25.1572	27.044
LC537477_CHHH29A_B._campe	0.325	0.3	0.2927	0.3158	0.194	0.051	0.429	43.59	0.49	0.459	49	53	-0.013208	0.056604	28.9308	19.4969	25.1572	26.4151
AB747297_VIET138_B._junce	0.25	0.375	0.2927	0.3158	0.207	0.085	0.449	55.14	0.551	0.472	49	53	-0.013208	0.056604	28.9308	20.7547	23.8994	26.4151
AB747313_VIET178_B._junce	0.25	0.375	0.2927	0.3158	0.207	0.119	0.469	52.97	0.551	0.478	49	53	-0.013208	0.056604	28.9308	21.3836	23.2704	26.4151
AB747315_VIET180_B._junce	0.275	0.35	0.2927	0.3158	0.208	0.119	0.469	51.04	0.531	0.472	49	53	-0.013208	0.056604	28.9308	20.7547	23.8994	26.4151
AB747314_VIET179_B._junce	0.275	0.35	0.2927	0.3158	0.208	0.119	0.469	51.04	0.531	0.472	49	53	-0.013208	0.056604	28.9308	20.7547	23.8994	26.4151
LC537481_CHK55A_B._rapa_V	0.275	0.375	0.3171	0.2703	0.184	0.082	0.449	52.72	0.51	0.453	49	53	-0.007547	0.056604	30.8176	20.7547	23.8994	24.5283
AB747298_VIET153_B._junce	0.25	0.4	0.2683	0.3333	0.188	0.054	0.429	52.59	0.571	0.465	49	53	0.090566	0.056604	29.5597	20.7547	23.8994	25.7862
LC537578_THA5_R._sativus_	0.325	0.3	0.2927	0.3158	0.157	-0.017	0.388	52.54	0.49	0.453	49	53	-0.013208	0.056604	28.9308	18.8679	25.7862	26.4151
LC537577_THA3_R._sativus_	0.35	0.275	0.3171	0.2895	0.161	-0.017	0.388	55.47	0.449	0.44	49	53	-0.013208	0.056604	29.5597	18.239	26.4151	25.7862
LC537579_THA7_R._sativus_	0.35	0.275	0.2927	0.3158	0.158	-0.017	0.388	55.47	0.469	0.447	49	53	-0.013208	0.056604	28.9308	18.239	26.4151	26.4151
LC537576_THA2_R._sativus_	0.35	0.275	0.3171	0.2895	0.158	-0.017	0.388	55.47	0.449	0.44	49	53	-0.013208	0.056604	29.5597	18.239	26.4151	25.7862
LC537575_THA1_R._sativus_	0.35	0.275	0.2927	0.3158	0.158	-0.017	0.388	55.47	0.469	0.447	49	53	-0.013208	0.056604	28.9308	18.239	26.4151	26.4151
LC537582_THA13_R._sativus	0.35	0.275	0.2927	0.3158	0.158	-0.017	0.388	55.47	0.469	0.447	49	53	-0.013208	0.056604	28.9308	18.239	26.4151	26.4151
LC537581_THA9_B._juncea_T	0.35	0.275	0.2927	0.3158	0.158	-0.017	0.388	55.47	0.469	0.447	49	53	-0.013208	0.056604	28.9308	18.239	26.4151	26.4151
LC537580_THA8_B._juncea_T	0.35	0.275	0.2927	0.3158	0.158	-0.017	0.388	55.47	0.469	0.447	49	53	-0.013208	0.056604	28.9308	18.239	26.4151	26.4151
LC537512_CHN328_Brassica_	0.275	0.35	0.3171	0.2895	0.206	0.119	0.469	54.38	0.51	0.465	49	53	-0.013208	0.056604	29.5597	20.7547	23.8994	25.7862
LC537510_CHN322_B._pekine	0.275	0.35	0.3171	0.2895	0.206	0.119	0.469	54.38	0.51	0.465	49	53	-0.013208	0.056604	29.5597	20.7547	23.8994	25.7862
LC537506_CHN301_R._sativu	0.2683	0.3415	0.3171	0.2895	0.184	0.09	0.449	54.59	0.51	0.472	49	53	-0.024528	0.056604	28.9308	20.7547	23.8994	26.4151
KF246570_ZH1_Phalaenopsis	0.3	0.35	0.2927	0.2973	0.197	0.082	0.449	61	0.51	0.453	49	53	-0.007547	0.056604	30.1887	20.1258	24.5283	25.1572
KC119185_BJ-B01_B._olerac	0.3	0.325	0.3171	0.2895	0.195	0.051	0.429	61	0.49	0.459	49	53	-0.013208	0.056604	29.5597	20.1258	24.5283	25.7862
KC119186_BJ-B02_B._olerac	0.3	0.325	0.2927	0.3243	0.194	0.048	0.429	45.34	0.51	0.459	49	53	-0.007547	0.056604	29.5597	20.1258	24.5283	25.7862
KC119187_BJ-B03_B._olerac	0.3	0.3	0.3415	0.2895	0.184	0.051	0.429	42.82	0.469	0.453	49	53	-0.013208	0.056604	30.1887	19.4969	24.5283	25.7862
LC537530_CHZJ27A_B._campe	0.2439	0.4146	0.275	0.2973	0.218	0.153	0.49	60.54	0.571	0.484	49	53	-0.00566	0.056604	28.3019	22.6415	23.2704	25.7862
LC537534_SAS1_Crocus_sati	0.25	0.35	0.3171	0.3158	0.204	0.119	0.469	37.45	0.531	0.472	49	53	-0.013208	0.056604	29.5597	20.7547	23.2704	26.4151
LC537529_CHZJ25A_R._sativ	0.25	0.35	0.3171	0.3158	0.189	0.085	0.449	37.45	0.531	0.472	49	53	-0.013208	0.056604	29.5597	20.7547	23.2704	26.4151
LC537479_CHHZ3A_R._sativu	0.225	0.375	0.3415	0.2895	0.212	0.082	0.449	54.89	0.531	0.465	49	53	-0.00566	0.056604	30.1887	20.1258	23.2704	26.4151
AB747287_VIET56_B._juncea	0.2564	0.359	0.3415	0.2895	0.225	0.114	0.469	57.47	0.51	0.453	49	53	0.00566	0.056604	30.8176	20.1258	23.8994	25.1572
AB747288_VIET58_B._juncea	0.2564	0.359	0.3415	0.2895	0.225	0.114	0.469	57.47	0.51	0.453	49	53	0.00566	0.056604	30.8176	20.1258	23.8994	25.1572
AB747308_VIET173_B._junce	0.275	0.325	0.3415	0.2973	0.193	0.048	0.429	54.43	0.49	0.447	49	53	-0.007547	0.056604	30.8176	19.4969	24.5283	25.1572
AB747309_VIET174_B._junce	0.25	0.35	0.3415	0.2973	0.193	0.048	0.429	50.64	0.51	0.453	49	53	-0.007547	0.056604	30.8176	20.1258	23.8994	25.1572
AB747310_VIET175_B._junce	0.25	0.35	0.3415	0.2973	0.193	0.048	0.429	50.64	0.51	0.453	49	53	-0.007547	0.056604	30.8176	20.1258	23.8994	25.1572
LC639370_AD886J_Raphanus_	0.3	0.35	0.2927	0.2973	0.188	0.048	0.429	47.74	0.51	0.459	49	53	-0.007547	0.056604	29.5597	20.7547	24.5283	25.1572
LC639371_AD887J_Raphanus_	0.3	0.35	0.2927	0.2973	0.188	0.048	0.429	47.74	0.51	0.459	49	53	-0.007547	0.056604	29.5597	20.7547	24.5283	25.1572
LC639372_AD888J_Raphanus_	0.3	0.35	0.2927	0.2973	0.188	0.048	0.429	47.74	0.51	0.459	49	53	-0.007547	0.056604	29.5597	20.7547	24.5283	25.1572
LC639394_FB999J_Brassica_	0.25	0.375	0.2927	0.3158	0.207	0.119	0.469	52.97	0.551	0.478	49	53	-0.013208	0.056604	28.9308	21.3836	23.2704	26.4151
LC639396_FD810J_Raphanus_	0.25	0.375	0.4103	0.2353	0.214	0.135	0.49	61	0.469	0.434	49	53	-0.064151	0.075472	33.3333	20.7547	23.2704	22.6415
LC639397_FD891J_Raphanus_	0.25	0.375	0.3846	0.2647	0.221	0.135	0.49	*****	0.49	0.434	49	53	-0.064151	0.075472	32.7044	20.1258	23.8994	23.2704
LC639471_KD302J_Raphanus_	0.25	0.375	0.4103	0.2353	0.219	0.135	0.49	*****	0.469	0.428	49	53	-0.064151	0.075472	33.3333	20.1258	23.8994	22.6415
LC639478_KGB394J_Brassica	0.25	0.375	0.4359	0.2059	0.225	0.17	0.51	*****	0.449	0.421	49	53	-0.064151	0.075472	33.9623	20.1258	23.8994	22.0126
LC639481_KGB964J_Brassica	0.3	0.325	0.3171	0.2895	0.202	0.085	0.449	36.91	0.49	0.459	49	53	-0.013208	0.056604	29.5597	20.1258	24.5283	25.7862
LC639482_KGD373J_Raphanus	0.25	0.375	0.4103	0.2353	0.219	0.135	0.49	*****	0.469	0.428	49	53	-0.064151	0.075472	33.3333	20.1258	23.8994	22.6415
LC639483_KGD55J_Raphanus_	0.3	0.35	0.2927	0.2973	0.213	0.082	0.449	41.27	0.51	0.459	49	53	-0.007547	0.056604	29.5597	20.7547	24.5283	25.1572
LC639498_KGD963J_Raphanus	0.325	0.3	0.3171	0.2895	0.188	0.051	0.429	44	0.469	0.453	49	53	-0.013208	0.056604	29.5597	19.4969	25.1572	25.7862
LC639518_MB649J_Brassica_	0.25	0.375	0.4103	0.2353	0.219	0.135	0.49	*****	0.469	0.428	49	53	-0.064151	0.075472	33.3333	20.1258	23.8994	22.6415
LC639523_MD644J_Raphanus_	0.25	0.375	0.4103	0.2353	0.219	0.135	0.49	*****	0.469	0.428	49	53	-0.064151	0.075472	33.3333	20.1258	23.8994	22.6415
LC639525_MD652J_Raphanus_	0.25	0.375	0.4103	0.2353	0.219	0.135	0.49	*****	0.469	0.428	49	53	-0.064151	0.075472	33.3333	20.1258	23.8994	22.6415
LC639533_N214_Brassica_ra	0.25	0.375	0.3171	0.2895	0.216	0.153	0.49	38.53	0.531	0.472	49	53	-0.013208	0.056604	29.5597	21.3836	23.2704	25.7862
LC639536_N218_Brassica_ra	0.275	0.35	0.2927	0.3158	0.208	0.119	0.469	52.97	0.531	0.472	49	53	-0.013208	0.056604	28.9308	20.7547	23.8994	26.4151
LC639538_N220_Brassica_ra	0.275	0.35	0.2927	0.3158	0.208	0.119	0.469	52.97	0.531	0.472	49	53	-0.013208	0.056604	28.9308	20.7547	23.8994	26.4151
LC639539_N223_Brassica_ra	0.275	0.35	0.2927	0.3158	0.208	0.119	0.469	52.97	0.531	0.472	49	53	-0.013208	0.056604	28.9308	20.7547	23.8994	26.4151
LC639541_N227_Brassica_ra	0.275	0.35	0.2927	0.3158	0.208	0.119	0.469	52.97	0.531	0.472	49	53	-0.013208	0.056604	28.9308	20.7547	23.8994	26.4151
LC639546_ND260J_Raphanus_	0.25	0.375	0.4103	0.2353	0.219	0.135	0.49	*****	0.469	0.428	49	53	-0.064151	0.075472	33.3333	20.1258	23.8994	22.6415
LC639547_ND264J_Raphanus_	0.2439	0.3659	0.2927	0.3158	0.177	0.056	0.429	52.97	0.551	0.491	49	53	0.022641	0.056604	27.673	21.3836	23.2704	27.673
LC639548_ND271J_Raphanus_	0.25	0.375	0.4103	0.2286	0.207	0.103	0.469	*****	0.469	0.434	49	53	-0.069812	0.075472	32.7044	20.1258	23.8994	23.2704
LC639549_ND276J_Raphanus_	0.25	0.375	0.4103	0.2353	0.219	0.135	0.49	*****	0.469	0.428	49	53	-0.064151	0.075472	33.3333	20.1258	23.8994	22.6415
LC639575_OB284J_Brassica_	0.275	0.35	0.4103	0.2353	0.206	0.101	0.469	*****	0.449	0.421	49	53	-0.064151	0.075472	33.3333	19.4969	24.5283	22.6415
LC639577_OB995J_Brassica_	0.25	0.35	0.2927	0.3421	0.205	0.095	0.449	61	0.551	0.478	49	53	0.073585	0.056604	28.9308	20.7547	23.2704	27.044
LC639585_OKB634J_Nasturti	0.3	0.325	0.3659	0.2308	0.202	0.114	0.469	50.26	0.449	0.447	49	53	-0.111321	0.056604	30.8176	20.1258	24.5283	24.5283
LC639601_OKD627J_Raphanus	0.275	0.35	0.2927	0.3243	0.177	0.014	0.408	55.25	0.531	0.465	49	53	-0.007547	0.056604	29.5597	20.7547	23.8994	25.7862
LC639610_ON16J_Brassica_n	0.25	0.375	0.2927	0.3158	0.22	0.119	0.469	55.43	0.551	0.484	49	53	-0.013208	0.056604	28.9308	22.0126	22.6415	26.4151
LC639634_SMD213J_Raphanus	0.25	0.375	0.4103	0.2353	0.219	0.135	0.49	*****	0.469	0.428	49	53	-0.064151	0.075472	33.3333	20.1258	23.8994	22.6415
LC639650_TRD054J_Raphanus	0.25	0.375	0.4103	0.2353	0.219	0.135	0.49	*****	0.469	0.428	49	53	-0.064151	0.075472	33.3333	20.1258	23.8994	22.6415
	0.287117	0.33006	0.357906	0.268268				51.5406							31.1283	19.4166	24.3669	25.0881
	0.0475417	0.0537789	0.0761394	0.0521858											2.35246	1.77592	1.17217	1.66787

## Sheet: Vpg-3
title	T3s	C3s	A3s	G3s	CAI	CBI	Fop	Nc	GC3s	GC	L_sym	L_aa	Gravy	Aromo	%A	%C	%T	%G
KY111274_DJ1_Raphanus_sat	0.32	0.32	0.4104	0.288	0.207	-0.058	0.396	60.7	0.449	0.455	187	192	-0.8375	0.078125	34.2014	21.1806	20.3125	24.3056
KY111273_DJ2_Raphanus_sat	0.3154	0.3221	0.4074	0.2937	0.206	-0.038	0.406	60.04	0.455	0.455	187	192	-0.839583	0.078125	34.2014	21.1806	20.3125	24.3056
KY111272_DJ3_Raphanus_sat	0.302	0.3356	0.4148	0.2857	0.204	-0.038	0.406	60.98	0.46	0.455	187	192	-0.841146	0.078125	34.5486	21.3542	19.9653	24.1319
KY111271_DJ4_Raphanus_sat	0.32	0.32	0.4135	0.2903	0.206	-0.067	0.39	60.49	0.449	0.453	187	192	-0.853646	0.078125	34.375	21.1806	20.3125	24.1319
KY111270_DJ5_Raphanus_sat	0.32	0.32	0.4135	0.2903	0.206	-0.067	0.39	60.49	0.449	0.453	187	192	-0.853646	0.078125	34.375	21.1806	20.3125	24.1319
KY111269_DJ6_Raphanus_sat	0.3289	0.3087	0.4074	0.3016	0.201	-0.089	0.378	61	0.447	0.45	188	192	-0.885417	0.078125	34.5486	21.0069	20.4861	23.9583
KY111268_SW1_Raphanus_sat	0.302	0.3289	0.4179	0.296	0.205	-0.054	0.396	61	0.46	0.458	187	192	-0.859896	0.078125	34.375	21.5278	19.7917	24.3056
KX674733_GJS4_Raphanus_sa	0.3087	0.3356	0.4	0.2937	0.217	-0.01	0.422	61	0.465	0.46	187	192	-0.839583	0.078125	33.8542	21.5278	20.1389	24.4792
KX674732_GJS3_Raphanus_sa	0.3087	0.3356	0.4	0.2937	0.217	-0.01	0.422	61	0.465	0.46	187	192	-0.839583	0.078125	33.8542	21.5278	20.1389	24.4792
KX674731_GJS2_Raphanus_sa	0.3087	0.3356	0.4	0.2937	0.217	-0.01	0.422	61	0.465	0.46	187	192	-0.839583	0.078125	33.8542	21.5278	20.1389	24.4792
KX674730_KIH2_Raphanus_sa	0.3087	0.3289	0.4148	0.2857	0.204	-0.038	0.406	61	0.455	0.453	187	192	-0.841146	0.078125	34.5486	21.1806	20.1389	24.1319
KX674729_KIH1_Raphanus_sa	0.3087	0.3289	0.4148	0.2857	0.204	-0.038	0.406	61	0.455	0.453	187	192	-0.841146	0.078125	34.5486	21.1806	20.1389	24.1319
KX579484_Jj16_Raphanus_sa	0.302	0.3356	0.4179	0.288	0.207	-0.04	0.406	58.35	0.46	0.453	187	192	-0.804688	0.078125	34.5486	21.1806	20.1389	24.1319
DQ648591_CAR37A_Cochleari	0.302	0.3221	0.3985	0.3252	0.208	-0.039	0.409	53.88	0.473	0.455	186	192	-0.876563	0.078125	34.7222	20.8333	19.7917	24.6528
KU140422_R065_Raphanus_sa	0.3087	0.3356	0.4	0.2937	0.214	-0.01	0.422	57.46	0.465	0.457	187	192	-0.853125	0.078125	34.0278	21.3542	20.3125	24.3056
KU140421_R041_Raphanus_sa	0.3087	0.3289	0.4148	0.2857	0.202	-0.038	0.406	57.1	0.455	0.451	187	192	-0.854688	0.078125	34.5486	21.1806	20.3125	23.9583
KR153040_WFLB14_Raphanus_	0.3087	0.3289	0.4179	0.288	0.208	-0.045	0.401	61	0.455	0.457	187	192	-0.859896	0.078125	34.375	21.5278	19.9653	24.1319
KR153039_LWLB_Raphanus_sa	0.3087	0.3289	0.4179	0.288	0.209	-0.048	0.401	61	0.455	0.458	187	192	-0.872396	0.078125	34.375	21.7014	19.7917	24.1319
KR153038_CCLB_Raphanus_sa	0.3087	0.3289	0.4254	0.28	0.207	-0.036	0.406	60.97	0.449	0.453	187	192	-0.859896	0.078125	34.7222	21.5278	19.9653	23.7847
HQ637383_CAR51_Cochlearia	0.3154	0.3087	0.406	0.3171	0.202	-0.057	0.398	54.65	0.457	0.451	186	192	-0.876563	0.078125	34.8958	20.6597	19.9653	24.4792
AB252117_GRC42_wild_Alliu	0.3067	0.3267	0.4085	0.2782	0.221	0.01	0.437	58	0.453	0.451	190	192	-0.820833	0.088542	34.0278	21.7014	20.8333	23.4375
AB093611_BZ1_Brassica_ole	0.2685	0.349	0.3556	0.3651	0.221	0.052	0.457	55.75	0.527	0.477	186	192	-0.876042	0.072917	33.8542	21.7014	18.4028	26.0417
AB093606_RUS1_Armoracia_r	0.2933	0.32	0.3835	0.3496	0.184	-0.095	0.376	55.38	0.489	0.46	186	192	-0.860417	0.078125	34.2014	20.3125	19.7917	25.6944
AB093598_Al_Alliaria_offi	0.3378	0.2838	0.4296	0.2707	0.22	-0.016	0.423	58.14	0.413	0.439	189	192	-0.908333	0.083333	35.0694	20.6597	21.0069	23.2639
AP017884_TUR77_Raphanus_s	0.3425	0.274	0.4245	0.2846	0.202	-0.05	0.398	61	0.414	0.446	186	192	-0.808333	0.072917	34.7222	19.7917	20.6597	24.8264
AP017854_IRNWRSh40_Raphan	0.2905	0.3243	0.4453	0.2756	0.203	-0.011	0.422	54.77	0.444	0.45	187	192	-0.825	0.078125	35.2431	21.0069	19.7917	23.9583
AP017846_IRNSRSh35_Raphan	0.2905	0.3311	0.4453	0.2677	0.202	-0.02	0.417	53.88	0.444	0.451	187	192	-0.811979	0.078125	35.0694	21.1806	19.7917	23.9583
AP017845_IRNRRSh35_Raphan	0.2973	0.3176	0.4453	0.2756	0.201	-0.02	0.417	54.38	0.439	0.45	187	192	-0.811979	0.078125	35.0694	20.8333	19.9653	24.1319
AP017840_GRC39_Brassica_o	0.2697	0.3553	0.3778	0.3387	0.205	0.008	0.431	54.53	0.511	0.47	188	192	-0.863021	0.072917	34.2014	22.0486	18.75	25
AP017839_GRC38_Brassica_o	0.2697	0.3553	0.3778	0.3387	0.205	0.008	0.431	54.53	0.511	0.47	188	192	-0.863021	0.072917	34.2014	22.0486	18.75	25
AP017819_GRC5_Brassica_ol	0.2697	0.3553	0.3481	0.371	0.209	0.008	0.431	52.16	0.532	0.476	188	192	-0.863021	0.072917	33.5069	21.875	18.9236	25.6944
AP017814_TUR79_Raphanus_r	0.349	0.2886	0.4429	0.2558	0.193	-0.056	0.4	51.93	0.4	0.429	190	192	-0.847396	0.088542	35.7639	20.4861	21.3542	22.3958
AP017808_IRNTuSh18_Brassi	0.302	0.3289	0.4823	0.2121	0.196	-0.051	0.4	52.12	0.405	0.438	190	192	-0.8125	0.088542	36.1111	22.0486	20.1389	21.7014
AP017801_IRNTOFS6_Sisymbr	0.3464	0.2418	0.4783	0.2578	0.164	-0.117	0.36	49.12	0.37	0.413	189	192	-0.825	0.078125	36.4583	18.75	22.2222	22.5694
AP017800_IRNTOFS3_Sisymbr	0.2839	0.2903	0.4643	0.2748	0.207	0.03	0.442	55.04	0.426	0.448	190	192	-0.779167	0.078125	35.0694	21.1806	20.1389	23.6111
AP017799_IRNTOFS2_Sisymbr	0.2839	0.2903	0.4643	0.2748	0.201	0.019	0.437	57.02	0.426	0.45	190	192	-0.824479	0.078125	35.0694	21.1806	19.9653	23.7847
AP017797_IRNTKE_Sisymbriu	0.3595	0.2288	0.4565	0.2813	0.16	-0.135	0.349	48.78	0.376	0.413	189	192	-0.825	0.078125	35.9375	18.2292	22.7431	23.0903
AP017796_IRNTlm1_Impatien	0.3226	0.2581	0.45	0.2824	0.196	-0.034	0.405	54.88	0.405	0.439	190	192	-0.78125	0.078125	34.8958	20.3125	21.1806	23.6111
AP017790_IRNS4_Sisymbrium	0.25	0.3851	0.4857	0.203	0.194	-0.031	0.413	48.22	0.444	0.455	189	192	-0.851562	0.088542	35.9375	23.4375	18.5764	22.0486
AP017789_IRNS3_Sisymbrium	0.25	0.3851	0.4857	0.203	0.194	-0.031	0.413	48.22	0.444	0.455	189	192	-0.851562	0.088542	35.9375	23.4375	18.5764	22.0486
AP017788_IRNS1_Sisymbrium	0.25	0.3851	0.4857	0.203	0.194	-0.031	0.413	48.22	0.444	0.455	189	192	-0.851562	0.088542	35.9375	23.4375	18.5764	22.0486
AP017785_IRNRN6_Rapistrum	0.3595	0.2222	0.4429	0.2977	0.198	-0.051	0.4	55.07	0.384	0.431	190	192	-0.811979	0.078125	35.0694	19.2708	21.875	23.7847
AP017784_IRNRkaraj_Rapist	0.3595	0.2353	0.446	0.2748	0.17	-0.124	0.354	49.67	0.381	0.42	189	192	-0.8125	0.078125	35.2431	18.4028	22.7431	23.6111
AP017783_IRNRK_Rapistrum_	0.366	0.2288	0.4638	0.2656	0.163	-0.126	0.354	48.16	0.365	0.41	189	192	-0.825	0.078125	36.1111	18.2292	22.9167	22.7431
AP017780_IRNRaNi3_Rapistr	0.3312	0.2468	0.4638	0.2868	0.198	-0.054	0.4	58.63	0.395	0.432	190	192	-0.835417	0.078125	35.5903	19.6181	21.1806	23.6111
AP017779_IRNRaFCh_Cheiran	0.3087	0.3087	0.4577	0.2481	0.18	-0.106	0.368	52.46	0.416	0.441	190	192	-0.821354	0.088542	35.7639	21.3542	20.1389	22.7431
AP017778_IRNMY57_Brassica	0.366	0.2288	0.4638	0.2677	0.159	-0.127	0.354	47.54	0.365	0.408	189	192	-0.823437	0.078125	36.2847	18.2292	22.9167	22.5694
AP017769_IRNKBS65_Sisymbr	0.3399	0.2418	0.4638	0.2791	0.17	-0.098	0.37	46.48	0.386	0.42	189	192	-0.825	0.078125	35.7639	18.75	22.2222	23.2639
AP017768_IRNKBS58_Sisymbr	0.3399	0.2418	0.4565	0.2868	0.167	-0.107	0.365	45.81	0.392	0.422	189	192	-0.825	0.078125	35.5903	18.75	22.2222	23.4375
AP017756_GRC43_wild_Alliu	0.3067	0.3267	0.4085	0.2803	0.224	0.019	0.442	57.49	0.453	0.45	190	192	-0.819271	0.088542	34.2014	21.7014	20.8333	23.2639
AP017754_IRNEAM1_Mattiola	0.3464	0.2418	0.4638	0.2734	0.169	-0.101	0.37	51.89	0.381	0.417	189	192	-0.819271	0.078125	35.9375	18.75	22.3958	22.9167
AB701717_GBR83_Brassica_o	0.2914	0.3444	0.3556	0.352	0.219	0.02	0.441	58.91	0.511	0.469	188	192	-0.880208	0.078125	34.0278	21.7014	19.0972	25.1736
AB701698_BEL1_Rorippa_nas	0.3576	0.2781	0.3381	0.3462	0.197	-0.069	0.388	51.65	0.463	0.47	188	192	-0.818229	0.078125	32.1181	21.5278	20.8333	25.5208
AB701697_ASP_Allium_sp_Ge	0.351	0.2914	0.4044	0.2857	0.178	-0.098	0.372	60.47	0.426	0.441	188	192	-0.838542	0.078125	34.7222	20.4861	21.1806	23.6111
AB701693_OS_Orchis_simia_	0.349	0.2886	0.4706	0.2188	0.224	0.012	0.433	51.5	0.38	0.434	187	192	-0.853646	0.078125	35.2431	20.6597	21.3542	22.7431
AB701692_ORM_Orchis_morio	0.349	0.2886	0.4706	0.2188	0.221	0.012	0.433	51.51	0.38	0.434	187	192	-0.851563	0.078125	35.2431	20.6597	21.3542	22.7431
AB701690_OM-N_Orchis_mili	0.3423	0.2953	0.4706	0.2188	0.218	0.001	0.428	51.39	0.385	0.438	187	192	-0.864063	0.078125	35.2431	21.0069	21.0069	22.7431
AB701691_OM-A_Orchis_mili	0.3423	0.2953	0.4706	0.2188	0.218	0.001	0.428	51.39	0.385	0.438	187	192	-0.864063	0.078125	35.2431	21.0069	21.0069	22.7431
AP017815_TUR242_Eruca_sat	0.3289	0.3221	0.4071	0.2672	0.221	0.024	0.444	59.76	0.439	0.449	189	191	-0.818325	0.089005	34.2059	21.466	20.9424	23.3857
AP017804_IRNTRT9_B._rapa_	0.2752	0.349	0.4857	0.2248	0.194	-0.056	0.4	53.1	0.426	0.439	190	192	-0.84375	0.088542	36.6319	21.875	19.4444	22.0486
AB440238_IRNTRa6_Rapistru	0.2819	0.3423	0.4714	0.2385	0.189	-0.064	0.395	55.25	0.432	0.443	190	192	-0.847396	0.088542	36.1111	21.875	19.6181	22.3958
AP017803_IRNTRa9_Rapistru	0.2886	0.3356	0.4786	0.2308	0.19	-0.064	0.395	55.02	0.421	0.439	190	192	-0.847396	0.088542	36.2847	21.7014	19.7917	22.2222
AP017770_IRN_KhCa_Brassic	0.3571	0.2273	0.45	0.2824	0.187	-0.05	0.4	57.6	0.379	0.431	190	192	-0.786458	0.078125	35.0694	19.6181	21.875	23.4375
AP017763_IRNDM_Chrysanthe	0.3399	0.2484	0.4565	0.2791	0.168	-0.098	0.37	49.78	0.392	0.422	189	192	-0.825	0.078125	35.5903	18.9236	22.2222	23.2639
AP017794_IRNST_S._loeseli	0.3333	0.2549	0.4565	0.2791	0.169	-0.088	0.376	50.03	0.397	0.424	189	192	-0.825	0.078125	35.5903	19.0972	22.0486	23.2639
AP017773_IRNMB6_B._rapa_I	0.3922	0.2026	0.4565	0.2713	0.159	-0.153	0.339	52.92	0.349	0.41	189	192	-0.825	0.078125	35.5903	17.8819	23.4375	23.0903
AP017795_IRNTH_Hirschfeld	0.3529	0.2353	0.4783	0.2578	0.16	-0.145	0.344	49.22	0.365	0.41	189	192	-0.825	0.078125	36.4583	18.4028	22.5694	22.5694
AP017873_TUR52_Sinapis_ar	0.3311	0.2973	0.3897	0.3228	0.224	0.011	0.433	57.22	0.455	0.458	187	192	-0.846875	0.078125	33.8542	20.8333	20.3125	25
AB362513_TUR9_Raphanus_sa	0.2973	0.3243	0.4161	0.2992	0.216	0.047	0.455	54.28	0.46	0.464	187	192	-0.829167	0.078125	34.2014	21.875	19.4444	24.4792
AP017864_TUR10_R._sativus	0.2973	0.3243	0.4161	0.2992	0.216	0.047	0.455	54.28	0.46	0.464	187	192	-0.829167	0.078125	34.2014	21.875	19.4444	24.4792
LC537519_CHSE1AB_B._rapa_	0.3194	0.2986	0.4604	0.2462	0.221	0.03	0.443	52.63	0.405	0.443	185	192	-0.794792	0.072917	35.4167	19.9653	20.3125	24.3056
LC537528_CHZJ23_R._sativu	0.3379	0.2897	0.4493	0.25	0.212	0.02	0.438	52.41	0.4	0.439	185	192	-0.793229	0.072917	35.2431	19.7917	20.8333	24.1319
LC537525_CHZH36_Brassica_	0.3172	0.3103	0.4317	0.2656	0.218	0.047	0.454	60.46	0.427	0.448	185	192	-0.764062	0.072917	34.8958	20.4861	20.3125	24.3056
AB701725_ITA8_Abutilon_sp	0.3154	0.3221	0.4179	0.2937	0.221	-0.039	0.404	51.88	0.452	0.455	188	192	-0.907813	0.078125	34.7222	21.5278	19.7917	23.9583
AB093600_ITA7_R._raphanis	0.2953	0.3423	0.4044	0.2913	0.22	0.011	0.433	57.01	0.471	0.462	187	192	-0.83125	0.078125	33.8542	21.7014	19.9653	24.4792
KY111267_SW2_R._sativus_2	0.302	0.3289	0.4179	0.296	0.205	-0.054	0.396	61	0.46	0.458	187	192	-0.859896	0.078125	34.375	21.5278	19.7917	24.3056
LC537507_CHN305_R._sativu	0.3087	0.3289	0.4074	0.2937	0.21	-0.036	0.406	61	0.46	0.46	187	192	-0.845833	0.078125	34.0278	21.5278	19.9653	24.4792
KX579485_Jj13_R._sativus_	0.3154	0.3221	0.4148	0.2857	0.209	-0.041	0.406	61	0.449	0.451	187	192	-0.866667	0.078125	34.7222	21.1806	20.1389	23.9583
LC537496_CHN172_R._sativu	0.302	0.3356	0.4148	0.2857	0.204	-0.038	0.406	61	0.46	0.455	187	192	-0.841146	0.078125	34.5486	21.3542	19.9653	24.1319
AB701703_DNK3_B._rapa_197	0.2632	0.3487	0.3955	0.3306	0.212	-0.003	0.428	56.02	0.503	0.467	187	192	-0.880729	0.078125	34.7222	21.875	18.5764	24.8264
AB252107_CZE5_B._rapa_Sou	0.2434	0.3684	0.4	0.3333	0.206	0.002	0.431	56.07	0.516	0.465	188	192	-0.850521	0.078125	35.0694	21.7014	18.4028	24.8264
AP017867_TUR20_R._raphani	0.2434	0.3684	0.3971	0.3306	0.206	0.002	0.431	56.4	0.516	0.467	188	192	-0.835938	0.078125	34.8958	21.875	18.4028	24.8264
LC537585_UKR28_Brassica_s	0.2649	0.351	0.4	0.3333	0.207	-0.016	0.42	54.99	0.5	0.458	188	192	-0.851563	0.078125	35.2431	21.1806	18.9236	24.6528
LC537591_UKR47_Brassica_o	0.25	0.3618	0.4	0.3333	0.204	-0.005	0.426	55.45	0.511	0.465	188	192	-0.854688	0.078125	35.0694	21.7014	18.4028	24.8264
LC537592_UKR49_B._olerace	0.2566	0.3618	0.4	0.3252	0.201	-0.015	0.42	55.04	0.505	0.464	188	192	-0.854688	0.078125	35.0694	21.7014	18.5764	24.6528
LC537590_UKR46_B._olerace	0.25	0.3618	0.4	0.3333	0.204	-0.005	0.426	55.45	0.511	0.465	188	192	-0.854688	0.078125	35.0694	21.7014	18.4028	24.8264
LC537563_MYA1_R._sativus_	0.3444	0.298	0.3778	0.32	0.203	-0.042	0.404	56.24	0.452	0.448	188	192	-0.904167	0.072917	34.5486	20.6597	20.6597	24.1319
LC537521_CHYK56A_B._rapa_	0.3179	0.3179	0.3459	0.3689	0.214	0.023	0.444	54.56	0.497	0.462	187	192	-0.863021	0.078125	33.5069	20.6597	20.3125	25.5208
LC537520_CHYK20A_Brassica	0.3158	0.3158	0.3433	0.374	0.213	0.019	0.441	54.73	0.5	0.464	188	192	-0.876563	0.078125	33.5069	20.8333	20.1389	25.5208
LC537500_CHN229_B._juncea	0.2876	0.3399	0.3955	0.3171	0.22	0.012	0.436	53.9	0.484	0.464	188	192	-0.840104	0.078125	34.2014	21.875	19.4444	24.4792
LC537501_CHN241_Brassica_	0.2781	0.3576	0.3676	0.336	0.224	0.025	0.441	54.2	0.511	0.47	188	192	-0.866146	0.072917	34.0278	22.5694	18.9236	24.4792
LC537503_CHN244_Brassica_	0.2583	0.3709	0.3897	0.32	0.228	0.059	0.463	55.07	0.511	0.474	188	192	-0.857292	0.078125	34.2014	23.0903	18.4028	24.3056
LC537527_CHZH34A_B._campe	0.2632	0.3684	0.363	0.3468	0.218	0.022	0.441	55.29	0.527	0.476	188	192	-0.888542	0.072917	34.0278	23.0903	18.4028	24.4792
LC537526_CHZH33A_B._junce	0.2632	0.3684	0.363	0.344	0.226	0.036	0.447	56.28	0.527	0.474	188	192	-0.879167	0.072917	34.0278	22.9167	18.5764	24.4792
AB747293_VIET80_R._sativu	0.2886	0.3423	0.3704	0.3468	0.222	0.009	0.433	52.5	0.503	0.46	187	192	-0.859375	0.072917	34.5486	21.3542	19.4444	24.6528
AB747306_VIET170_B._junce	0.2953	0.3423	0.3731	0.3387	0.206	-0.046	0.401	53.21	0.497	0.46	187	192	-0.875	0.072917	34.375	21.3542	19.6181	24.6528
AB747312_VIET177_B._junce	0.3158	0.3092	0.3806	0.3387	0.195	-0.053	0.399	53.69	0.473	0.453	188	192	-0.873438	0.078125	34.5486	21.0069	20.1389	24.3056
AB747299_VIET158_B._junce	0.3108	0.3243	0.3481	0.368	0.204	-0.055	0.396	51.37	0.503	0.46	187	192	-0.877083	0.072917	34.0278	20.8333	19.9653	25.1736
AB747307_VIET172_B._junce	0.302	0.3221	0.3556	0.368	0.196	-0.065	0.39	57.27	0.503	0.464	187	192	-0.860938	0.072917	33.8542	21.0069	19.7917	25.3472
LC537541_CZE11_B._olerace	0.2895	0.3355	0.3556	0.3629	0.202	-0.048	0.399	53.33	0.511	0.469	188	192	-0.863021	0.072917	33.8542	21.5278	19.2708	25.3472
LC537542_CZE12_B._olerace	0.2961	0.3289	0.3529	0.36	0.201	-0.048	0.399	53.96	0.505	0.472	188	192	-0.848958	0.072917	33.5069	21.5278	19.2708	25.6944
LC537545_CZE15_B._olerace	0.2961	0.3289	0.363	0.3548	0.202	-0.05	0.399	55.85	0.5	0.465	188	192	-0.858854	0.072917	33.8542	21.1806	19.6181	25.3472
LC537543_CZE13_B._olerace	0.2922	0.3312	0.3507	0.3659	0.197	-0.057	0.394	53.72	0.511	0.472	188	192	-0.833854	0.072917	33.3333	21.5278	19.4444	25.6944
LC537547_CZE17_B._olerace	0.2941	0.3268	0.3556	0.3629	0.199	-0.048	0.399	54.15	0.505	0.47	188	192	-0.846875	0.072917	33.5069	21.3542	19.4444	25.6944
LC537544_CZE14_B._olerace	0.298	0.3311	0.3556	0.3548	0.202	-0.046	0.401	54.27	0.503	0.469	187	192	-0.860938	0.072917	33.6806	21.3542	19.4444	25.5208
LC537546_CZE16_B._olerace	0.2961	0.3289	0.3556	0.3629	0.202	-0.048	0.399	54.02	0.505	0.469	188	192	-0.863021	0.072917	33.6806	21.3542	19.4444	25.5208
LC537537_CZE2_A._rustican	0.2697	0.3618	0.3481	0.3629	0.216	0.024	0.441	54.4	0.532	0.476	188	192	-0.858854	0.072917	33.5069	22.0486	18.9236	25.5208
AP017837_GRC34_B._olerace	0.2857	0.3312	0.3481	0.371	0.189	-0.056	0.394	54.79	0.516	0.476	188	192	-0.85	0.072917	33.1597	21.5278	19.2708	26.0417
AP017838_GRC35_B._olerace	0.2922	0.3247	0.3407	0.379	0.197	-0.046	0.399	54.04	0.516	0.477	188	192	-0.848438	0.072917	32.8125	21.5278	19.4444	26.2153
AP017823_GRC12_B._olerace	0.3026	0.3224	0.3481	0.371	0.201	-0.039	0.404	54.75	0.505	0.465	188	192	-0.865104	0.072917	33.6806	21.0069	19.7917	25.5208
AP017824_GRC16_B._olerace	0.2763	0.3487	0.3481	0.371	0.209	0.008	0.431	54.17	0.527	0.474	188	192	-0.863021	0.072917	33.5069	21.7014	19.0972	25.6944
AP017830_GRC26_B._olerace	0.2763	0.3487	0.3481	0.371	0.207	0.008	0.431	54.22	0.527	0.472	188	192	-0.863021	0.072917	33.6806	21.7014	19.0972	25.5208
AP017820_GRC6_B._oleracea	0.2763	0.3487	0.3556	0.3659	0.21	0.015	0.436	52.65	0.521	0.47	188	192	-0.859375	0.072917	33.8542	21.5278	19.0972	25.5208
AP017818_GRC4_B._oleracea	0.2829	0.3421	0.3704	0.3468	0.207	0.008	0.431	53.91	0.505	0.467	188	192	-0.863021	0.072917	34.2014	21.7014	19.0972	25
AB989637_AUST21_H._incana	0.2895	0.3289	0.4179	0.296	0.199	-0.049	0.401	57.54	0.465	0.457	187	192	-0.839583	0.078125	34.5486	21.1806	19.7917	24.4792
AP017821_GRC10_B._olerace	0.2763	0.3487	0.3926	0.3226	0.206	0.008	0.431	55.03	0.495	0.465	188	192	-0.863021	0.072917	34.5486	21.875	18.9236	24.6528
AP017827_GRC23_B._olerace	0.2895	0.3421	0.3704	0.3387	0.206	0.008	0.431	56.26	0.5	0.467	188	192	-0.863021	0.072917	34.0278	21.7014	19.2708	25
AP017828_GRC24_B._olerace	0.2895	0.3421	0.3704	0.3387	0.206	0.008	0.431	56.26	0.5	0.467	188	192	-0.863021	0.072917	34.0278	21.7014	19.2708	25
AP017816_GRC2_B._oleracea	0.2829	0.3421	0.3704	0.3468	0.203	-0.002	0.426	54.41	0.505	0.469	188	192	-0.863021	0.072917	34.0278	21.7014	19.0972	25.1736
AP017817_GRC3_B._oleracea	0.2829	0.3421	0.3704	0.3468	0.203	-0.002	0.426	54.41	0.505	0.469	188	192	-0.863021	0.072917	34.0278	21.7014	19.0972	25.1736
AP017822_GRC11_B._olerace	0.2763	0.3421	0.3778	0.3468	0.202	-0.011	0.42	54.55	0.505	0.469	188	192	-0.863021	0.072917	34.2014	21.7014	18.9236	25.1736
AP017829_GRC25_B._olerace	0.2763	0.3421	0.3778	0.3468	0.202	-0.011	0.42	54.55	0.505	0.469	188	192	-0.863021	0.072917	34.2014	21.7014	18.9236	25.1736
LC537477_CHHH29A_B._campe	0.3067	0.3267	0.3333	0.373	0.22	-0.014	0.422	48.04	0.513	0.47	187	192	-0.894271	0.078125	33.3333	21.1806	19.6181	25.8681
AB747297_VIET138_B._junce	0.3179	0.3179	0.3407	0.368	0.21	-0.021	0.415	49.52	0.5	0.465	188	192	-0.878646	0.072917	33.5069	21.1806	19.9653	25.3472
AB747313_VIET178_B._junce	0.2914	0.3311	0.375	0.344	0.191	-0.05	0.399	52.36	0.495	0.46	188	192	-0.863021	0.072917	34.375	21.1806	19.6181	24.8264
AB747315_VIET180_B._junce	0.298	0.3311	0.363	0.352	0.198	-0.067	0.388	52.34	0.5	0.464	188	192	-0.878646	0.072917	34.0278	21.3542	19.6181	25
AB747314_VIET179_B._junce	0.2914	0.3377	0.363	0.352	0.199	-0.067	0.388	53.9	0.505	0.465	188	192	-0.878646	0.072917	34.0278	21.5278	19.4444	25
LC537481_CHK55A_B._rapa_V	0.298	0.3377	0.3684	0.3387	0.208	-0.049	0.401	58.78	0.497	0.465	187	192	-0.844792	0.083333	33.6806	21.1806	19.7917	25.3472
AB747298_VIET153_B._junce	0.3179	0.3179	0.3609	0.3468	0.199	-0.087	0.38	52.63	0.487	0.462	187	192	-0.856771	0.078125	33.5069	20.6597	20.3125	25.5208
LC537578_THA5_R._sativus_	0.3267	0.3067	0.3507	0.3629	0.213	-0.021	0.417	53.55	0.487	0.457	187	192	-0.883854	0.078125	33.6806	20.4861	20.6597	25.1736
LC537577_THA3_R._sativus_	0.3179	0.3113	0.3481	0.371	0.206	-0.033	0.41	53.52	0.495	0.458	188	192	-0.870313	0.078125	33.6806	20.6597	20.4861	25.1736
LC537579_THA7_R._sativus_	0.3179	0.3113	0.3481	0.371	0.205	-0.043	0.404	53.54	0.495	0.458	188	192	-0.870313	0.078125	33.6806	20.6597	20.4861	25.1736
LC537576_THA2_R._sativus_	0.3113	0.3179	0.3456	0.368	0.205	-0.043	0.404	49.87	0.5	0.464	188	192	-0.843229	0.078125	33.3333	20.8333	20.3125	25.5208
LC537575_THA1_R._sativus_	0.3311	0.298	0.3556	0.3629	0.204	-0.052	0.399	54.1	0.479	0.453	188	192	-0.870313	0.078125	33.8542	20.3125	20.8333	25
LC537582_THA13_R._sativus	0.3467	0.28	0.3507	0.371	0.202	-0.059	0.396	53.22	0.471	0.453	187	192	-0.870833	0.078125	33.5069	19.7917	21.1806	25.5208
LC537581_THA9_B._juncea_T	0.3311	0.298	0.3481	0.368	0.207	-0.054	0.399	53.68	0.484	0.457	188	192	-0.897396	0.078125	33.6806	20.4861	20.6597	25.1736
LC537580_THA8_B._juncea_T	0.3311	0.298	0.3556	0.3629	0.201	-0.061	0.394	54.69	0.479	0.453	188	192	-0.870313	0.078125	33.8542	20.3125	20.8333	25
LC537512_CHN328_Brassica_	0.2895	0.3355	0.3731	0.3468	0.21	-0.025	0.415	58.42	0.5	0.464	188	192	-0.867708	0.078125	34.0278	21.3542	19.6181	25
LC537510_CHN322_B._pekine	0.3092	0.3158	0.3657	0.3577	0.2	-0.051	0.399	56	0.489	0.46	188	192	-0.870313	0.078125	34.0278	21.0069	19.9653	25
LC537506_CHN301_R._sativu	0.298	0.3311	0.3684	0.3525	0.203	-0.03	0.412	56.34	0.497	0.462	187	192	-0.882292	0.078125	34.2014	21.3542	19.6181	24.8264
KF246570_ZH1_Phalaenopsis	0.28	0.3467	0.363	0.3548	0.206	-0.021	0.417	56.59	0.513	0.469	187	192	-0.868229	0.078125	34.0278	21.7014	19.0972	25.1736
KC119185_BJ-B01_B._olerac	0.3	0.34	0.3582	0.3496	0.21	-0.02	0.417	58.49	0.503	0.462	187	192	-0.850521	0.078125	34.0278	21.3542	19.7917	24.8264
KC119186_BJ-B02_B._olerac	0.2914	0.3377	0.3657	0.3496	0.203	-0.03	0.412	56.67	0.503	0.465	187	192	-0.866146	0.078125	34.0278	21.5278	19.4444	25
KC119187_BJ-B03_B._olerac	0.2933	0.3333	0.363	0.3548	0.199	-0.04	0.406	56.9	0.503	0.465	187	192	-0.866146	0.078125	34.0278	21.3542	19.4444	25.1736
LC537530_CHZJ27A_B._campe	0.3	0.3267	0.3507	0.374	0.205	-0.039	0.406	56.29	0.508	0.464	187	192	-0.886458	0.078125	34.0278	21.1806	19.6181	25.1736
LC537534_SAS1_Crocus_sati	0.3046	0.3245	0.3481	0.368	0.192	-0.066	0.388	53.02	0.505	0.462	188	192	-0.882813	0.072917	33.8542	21.1806	19.9653	25
LC537529_CHZJ25A_R._sativ	0.3113	0.3179	0.3481	0.368	0.189	-0.092	0.372	52.48	0.5	0.457	188	192	-0.870313	0.072917	33.8542	20.6597	20.4861	25
LC537479_CHHZ3A_R._sativu	0.3	0.3333	0.3433	0.374	0.21	-0.005	0.428	55.37	0.513	0.465	187	192	-0.877604	0.078125	33.6806	21.1806	19.7917	25.3472
AB747287_VIET56_B._juncea	0.2867	0.3467	0.3582	0.3577	0.207	-0.012	0.422	50.37	0.513	0.469	187	192	-0.882292	0.078125	33.8542	21.7014	19.2708	25.1736
AB747288_VIET58_B._juncea	0.2933	0.34	0.3556	0.3548	0.207	-0.021	0.417	54.21	0.508	0.469	187	192	-0.868229	0.078125	33.6806	21.5278	19.4444	25.3472
AB747308_VIET173_B._junce	0.3046	0.3179	0.3778	0.3468	0.205	-0.047	0.404	53.75	0.484	0.457	188	192	-0.880729	0.078125	34.5486	21.0069	19.7917	24.6528
AB747309_VIET174_B._junce	0.3311	0.298	0.3636	0.3636	0.209	-0.046	0.406	55.79	0.476	0.455	187	192	-0.868229	0.083333	33.6806	20.1389	20.8333	25.3472
AB747310_VIET175_B._junce	0.3311	0.298	0.3609	0.3607	0.204	-0.046	0.406	56.4	0.476	0.455	187	192	-0.854167	0.083333	33.6806	20.1389	20.8333	25.3472
LC639370_AD886J_Raphanus_	0.2781	0.351	0.3433	0.368	0.21	-0.037	0.406	51.39	0.529	0.476	187	192	-0.878125	0.072917	33.3333	21.875	19.0972	25.6944
LC639371_AD887J_Raphanus_	0.2781	0.351	0.3433	0.368	0.21	-0.037	0.406	51.39	0.529	0.476	187	192	-0.878125	0.072917	33.3333	21.875	19.0972	25.6944
LC639372_AD888J_Raphanus_	0.2781	0.351	0.3433	0.368	0.21	-0.037	0.406	51.39	0.529	0.476	187	192	-0.878125	0.072917	33.3333	21.875	19.0972	25.6944
LC639394_FB999J_Brassica_	0.3203	0.3007	0.3407	0.3821	0.213	-0.016	0.42	54.05	0.495	0.462	188	192	-0.825521	0.072917	33.3333	20.4861	20.4861	25.6944
LC639396_FD810J_Raphanus_	0.3221	0.3154	0.4074	0.2937	0.207	-0.038	0.406	60.96	0.449	0.453	187	192	-0.841146	0.078125	34.375	21.0069	20.3125	24.3056
LC639397_FD891J_Raphanus_	0.3087	0.3289	0.4254	0.28	0.208	-0.045	0.401	59.03	0.449	0.455	187	192	-0.859896	0.078125	34.5486	21.5278	19.9653	23.9583
LC639471_KD302J_Raphanus_	0.3087	0.3289	0.4254	0.28	0.203	-0.057	0.396	61	0.449	0.457	187	192	-0.872396	0.078125	34.5486	21.7014	19.7917	23.9583
LC639478_KGB394J_Brassica	0.302	0.349	0.4104	0.28	0.204	-0.064	0.39	59.96	0.465	0.462	187	192	-0.859896	0.078125	34.0278	22.0486	19.7917	24.1319
LC639481_KGB964J_Brassica	0.3067	0.3267	0.3507	0.3629	0.204	-0.028	0.412	54.53	0.503	0.464	187	192	-0.890625	0.072917	33.8542	21.1806	19.7917	25.1736
LC639482_KGD373J_Raphanus	0.3087	0.3289	0.4104	0.296	0.207	-0.045	0.401	60.6	0.46	0.458	187	192	-0.859896	0.078125	34.2014	21.5278	19.9653	24.3056
LC639483_KGD55J_Raphanus_	0.3179	0.3113	0.3481	0.3651	0.197	-0.077	0.383	52.26	0.495	0.462	188	192	-0.894792	0.072917	33.6806	21.0069	20.1389	25.1736
LC639498_KGD963J_Raphanus	0.298	0.3311	0.3407	0.379	0.198	-0.05	0.399	55.69	0.516	0.464	188	192	-0.88125	0.072917	34.0278	21.3542	19.6181	25
LC639518_MB649J_Brassica_	0.3087	0.3289	0.4179	0.288	0.208	-0.045	0.401	61	0.455	0.457	187	192	-0.859896	0.078125	34.375	21.5278	19.9653	24.1319
LC639523_MD644J_Raphanus_	0.302	0.3356	0.4179	0.288	0.209	-0.036	0.406	60.98	0.46	0.458	187	192	-0.859896	0.078125	34.375	21.7014	19.7917	24.1319
LC639525_MD652J_Raphanus_	0.3087	0.3289	0.4104	0.296	0.207	-0.027	0.412	61	0.46	0.455	187	192	-0.875	0.078125	34.375	21.3542	20.1389	24.1319
LC639533_N214_Brassica_ra	0.2829	0.3421	0.3407	0.376	0.199	-0.044	0.399	51.36	0.527	0.472	188	192	-0.854167	0.072917	33.5069	21.7014	19.2708	25.5208
LC639536_N218_Brassica_ra	0.2961	0.3355	0.3456	0.3543	0.197	-0.055	0.394	50.66	0.511	0.474	188	192	-0.888542	0.072917	32.9861	21.875	19.6181	25.5208
LC639538_N220_Brassica_ra	0.2895	0.3421	0.3456	0.3543	0.196	-0.055	0.394	50.46	0.516	0.476	188	192	-0.888542	0.072917	32.9861	22.0486	19.4444	25.5208
LC639539_N223_Brassica_ra	0.2895	0.3421	0.3456	0.3543	0.196	-0.055	0.394	50.46	0.516	0.476	188	192	-0.888542	0.072917	32.9861	22.0486	19.4444	25.5208
LC639541_N227_Brassica_ra	0.2961	0.3355	0.3456	0.3543	0.197	-0.055	0.394	50.66	0.511	0.474	188	192	-0.888542	0.072917	32.9861	21.875	19.6181	25.5208
LC639546_ND260J_Raphanus_	0.3087	0.3289	0.4179	0.288	0.208	-0.045	0.401	61	0.455	0.457	187	192	-0.859896	0.078125	34.375	21.5278	19.9653	24.1319
LC639547_ND264J_Raphanus_	0.2649	0.3576	0.3582	0.36	0.2	-0.037	0.406	56.96	0.529	0.477	187	192	-0.841667	0.078125	33.1597	21.7014	19.0972	26.0417
LC639548_ND271J_Raphanus_	0.3133	0.32	0.4254	0.28	0.205	-0.045	0.401	61	0.444	0.453	187	192	-0.843229	0.078125	34.5486	21.5278	20.1389	23.7847
LC639549_ND276J_Raphanus_	0.3067	0.3333	0.3955	0.304	0.209	-0.038	0.406	61	0.471	0.462	187	192	-0.8375	0.078125	33.6806	21.5278	20.1389	24.6528
LC639575_OB284J_Brassica_	0.302	0.3356	0.4254	0.28	0.21	-0.036	0.406	60.14	0.455	0.457	187	192	-0.859896	0.078125	34.5486	21.7014	19.7917	23.9583
LC639577_OB995J_Brassica_	0.28	0.3533	0.3358	0.379	0.195	-0.061	0.39	50.89	0.535	0.476	187	192	-0.832813	0.078125	32.8125	21.3542	19.6181	26.2153
LC639585_OKB634J_Nasturti	0.3137	0.3072	0.363	0.352	0.214	-0.012	0.42	58.99	0.484	0.462	188	192	-0.836979	0.072917	33.6806	21.0069	20.1389	25.1736
LC639601_OKD627J_Raphanus	0.3179	0.3046	0.3481	0.376	0.201	-0.067	0.388	53.44	0.495	0.46	188	192	-0.878646	0.072917	33.6806	20.4861	20.3125	25.5208
LC639610_ON16J_Brassica_n	0.2886	0.3423	0.3382	0.373	0.193	-0.078	0.385	53.09	0.524	0.476	187	192	-0.854687	0.078125	32.9861	21.3542	19.4444	26.2153
LC639634_SMD213J_Raphanus	0.302	0.3356	0.4254	0.28	0.209	-0.036	0.406	60.01	0.455	0.457	187	192	-0.859896	0.078125	34.5486	21.7014	19.7917	23.9583
LC639650_TRD054J_Raphanus	0.3087	0.3289	0.4179	0.288	0.208	-0.045	0.401	61	0.455	0.457	187	192	-0.859896	0.078125	34.375	21.5278	19.9653	24.1319
	0.304402	0.321214	0.39528	0.317679				55.2022							34.3439	21.151	20.0017	24.5034
	0.0266349	0.0332876	0.042982	0.0453716											0.824663	0.947816	0.978612	0.981596

## Sheet: Nla-3
title	T3s	C3s	A3s	G3s	CAI	CBI	Fop	Nc	GC3s	GC	L_sym	L_aa	Gravy	Aromo	%A	%C	%T	%G
KY111274_DJ1_Raphanus_sat	0.3166	0.3065	0.3807	0.2722	0.194	-0.057	0.389	54.57	0.444	0.438	234	243	-0.310288	0.102881	31.2757	21.8107	24.9657	21.9479
KY111273_DJ2_Raphanus_sat	0.3065	0.3216	0.3807	0.2658	0.198	-0.049	0.393	54.93	0.453	0.442	234	243	-0.310288	0.102881	31.2757	22.3594	24.5542	21.8107
KY111272_DJ3_Raphanus_sat	0.3065	0.3166	0.3693	0.2848	0.192	-0.049	0.393	55.04	0.462	0.444	234	243	-0.310288	0.102881	31.0014	22.2222	24.5542	22.2222
KY111271_DJ4_Raphanus_sat	0.3166	0.3065	0.3807	0.2722	0.193	-0.057	0.389	54.57	0.444	0.439	234	243	-0.310288	0.102881	31.2757	21.9479	24.8285	21.9479
KY111270_DJ5_Raphanus_sat	0.3166	0.3065	0.3807	0.2722	0.193	-0.057	0.389	54.57	0.444	0.439	234	243	-0.310288	0.102881	31.2757	21.9479	24.8285	21.9479
KY111269_DJ6_Raphanus_sat	0.3015	0.3216	0.375	0.2785	0.194	-0.057	0.389	54.26	0.462	0.444	234	243	-0.310288	0.102881	31.1385	22.3594	24.417	22.085
KY111268_SW1_Raphanus_sat	0.3065	0.3216	0.375	0.2722	0.2	-0.049	0.393	54.41	0.457	0.443	234	243	-0.310288	0.102881	31.1385	22.3594	24.5542	21.9479
KX674733_GJS4_Raphanus_sa	0.2965	0.3266	0.3807	0.2722	0.191	-0.064	0.385	54.81	0.462	0.444	234	243	-0.310288	0.102881	31.2757	22.4966	24.2798	21.9479
KX674732_GJS3_Raphanus_sa	0.2965	0.3266	0.3807	0.2722	0.191	-0.064	0.385	54.81	0.462	0.444	234	243	-0.310288	0.102881	31.2757	22.4966	24.2798	21.9479
KX674731_GJS2_Raphanus_sa	0.2965	0.3266	0.3807	0.2722	0.191	-0.064	0.385	54.81	0.462	0.444	234	243	-0.310288	0.102881	31.2757	22.4966	24.2798	21.9479
KX674730_KIH2_Raphanus_sa	0.3116	0.3116	0.375	0.2785	0.194	-0.057	0.389	54.73	0.453	0.442	234	243	-0.310288	0.102881	31.1385	22.085	24.6914	22.085
KX674729_KIH1_Raphanus_sa	0.3116	0.3116	0.375	0.2785	0.194	-0.057	0.389	54.73	0.453	0.442	234	243	-0.310288	0.102881	31.1385	22.085	24.6914	22.085
KX579484_Jj16_Raphanus_sa	0.3065	0.3166	0.3807	0.2722	0.192	-0.064	0.385	56.56	0.453	0.442	234	243	-0.310288	0.102881	31.2757	22.2222	24.5542	21.9479
DQ648591_CAR37A_Cochleari	0.3299	0.2944	0.3714	0.2885	0.2	-0.038	0.399	59.15	0.442	0.435	233	243	-0.304938	0.098765	31.4129	21.8107	25.1029	21.6735
KU140422_R065_Raphanus_sa	0.3065	0.3216	0.3807	0.2658	0.195	-0.042	0.397	55.62	0.453	0.442	234	243	-0.310288	0.102881	31.2757	22.3594	24.5542	21.8107
KU140421_R041_Raphanus_sa	0.2965	0.3266	0.3829	0.2739	0.194	-0.057	0.389	55.01	0.462	0.444	234	243	-0.319753	0.102881	31.2757	22.4966	24.2798	21.9479
KR153040_WFLB14_Raphanus_	0.3116	0.3116	0.3807	0.2722	0.192	-0.071	0.38	53.97	0.449	0.44	234	243	-0.310288	0.102881	31.2757	22.085	24.6914	21.9479
KR153039_LWLB_Raphanus_sa	0.3116	0.3116	0.3864	0.2658	0.195	-0.057	0.389	55.23	0.444	0.436	234	243	-0.310288	0.102881	31.4129	21.8107	24.9657	21.8107
KR153038_CCLB_Raphanus_sa	0.2965	0.3266	0.375	0.2785	0.194	-0.057	0.389	54.66	0.466	0.446	234	243	-0.310288	0.102881	31.1385	22.4966	24.2798	22.085
HQ637383_CAR51_Cochlearia	0.3283	0.2929	0.3523	0.3121	0.202	-0.034	0.402	60.22	0.457	0.44	234	243	-0.315638	0.098765	31.0014	21.9479	24.9657	22.085
AB252117_GRC42_wild_Alliu	0.3518	0.2613	0.3815	0.2866	0.162	-0.172	0.322	56.12	0.416	0.427	233	243	-0.336626	0.102881	31.2757	20.439	26.0631	22.2222
AB093611_BZ1_Brassica_ole	0.2312	0.3769	0.3886	0.2866	0.187	-0.034	0.402	55.71	0.513	0.466	234	243	-0.305761	0.098765	31.4129	24.6914	21.9479	21.9479
AB093606_RUS1_Armoracia_r	0.3065	0.3166	0.358	0.2975	0.201	-0.04	0.397	58.66	0.47	0.447	234	243	-0.319342	0.098765	30.8642	22.6337	24.417	22.085
AB093598_Al_Alliaria_offi	0.345	0.27	0.4195	0.2405	0.154	-0.197	0.308	54.89	0.393	0.422	234	243	-0.347325	0.102881	32.2359	20.9877	25.5144	21.262
AP017884_TUR77_Raphanus_s	0.2576	0.3485	0.3672	0.3063	0.19	-0.041	0.397	58.85	0.504	0.461	234	243	-0.297119	0.098765	31.0014	23.3196	22.9081	22.7709
AP017854_IRNWRSh40_Raphan	0.2513	0.3568	0.3864	0.2866	0.194	-0.027	0.406	51.54	0.496	0.455	234	243	-0.272428	0.098765	31.5501	23.4568	22.9081	22.085
AP017846_IRNSRSh35_Raphan	0.2513	0.3568	0.3864	0.2866	0.19	-0.036	0.402	51.95	0.496	0.454	234	243	-0.269136	0.098765	31.5501	23.3196	23.0453	22.085
AP017845_IRNRRSh35_Raphan	0.2513	0.3568	0.3864	0.2866	0.19	-0.036	0.402	51.95	0.496	0.454	234	243	-0.269136	0.098765	31.5501	23.3196	23.0453	22.085
AP017840_GRC39_Brassica_o	0.2714	0.3367	0.4	0.2739	0.178	-0.063	0.385	61	0.47	0.446	234	243	-0.316461	0.098765	31.6872	23.0453	23.7311	21.5364
AP017839_GRC38_Brassica_o	0.2714	0.3367	0.3943	0.2803	0.178	-0.063	0.385	61	0.474	0.447	234	243	-0.316461	0.098765	31.5501	23.0453	23.7311	21.6735
AP017819_GRC5_Brassica_ol	0.2764	0.3417	0.3886	0.2739	0.18	-0.063	0.385	59.44	0.474	0.447	234	243	-0.316461	0.098765	31.4129	23.1824	23.8683	21.5364
AP017814_TUR79_Raphanus_r	0.35	0.245	0.4148	0.2642	0.173	-0.105	0.359	56.99	0.389	0.422	234	243	-0.299177	0.102881	31.8244	20.1646	25.9259	22.085
AP017808_IRNTuSh18_Brassi	0.31	0.28	0.4091	0.2767	0.173	-0.105	0.359	56.78	0.427	0.433	234	243	-0.308642	0.098765	31.8244	21.1248	24.8285	22.2222
AP017801_IRNTOFS6_Sisymbr	0.35	0.26	0.4148	0.2484	0.172	-0.137	0.342	54.99	0.389	0.418	234	243	-0.311111	0.098765	32.3731	20.439	25.7888	21.3992
AP017800_IRNTOFS3_Sisymbr	0.3184	0.2935	0.4	0.2611	0.181	-0.098	0.363	51.32	0.427	0.432	234	243	-0.307407	0.102881	31.8244	21.3992	24.9657	21.8107
AP017799_IRNTOFS2_Sisymbr	0.3234	0.2935	0.3943	0.2611	0.181	-0.098	0.363	52.38	0.427	0.432	234	243	-0.307407	0.102881	31.6872	21.3992	25.1029	21.8107
AP017797_IRNTKE_Sisymbriu	0.36	0.25	0.3807	0.2866	0.179	-0.085	0.372	57.19	0.406	0.424	234	243	-0.321399	0.098765	31.6872	20.3018	25.9259	22.085
AP017796_IRNTlm1_Impatien	0.31	0.31	0.3977	0.2516	0.178	-0.098	0.363	52.88	0.436	0.436	234	243	-0.319341	0.102881	31.6872	21.9479	24.6914	21.6735
AP017790_IRNS4_Sisymbrium	0.32	0.27	0.3943	0.2975	0.173	-0.142	0.338	55.93	0.432	0.436	234	243	-0.296296	0.098765	31.4129	20.9877	24.9657	22.6337
AP017789_IRNS3_Sisymbrium	0.32	0.275	0.3943	0.2911	0.172	-0.142	0.338	56.58	0.432	0.436	234	243	-0.296296	0.098765	31.4129	21.1248	24.9657	22.4966
AP017788_IRNS1_Sisymbrium	0.335	0.25	0.3977	0.2956	0.163	-0.171	0.321	56.16	0.415	0.432	234	243	-0.302058	0.098765	31.5501	20.439	25.2401	22.7709
AP017785_IRNRN6_Rapistrum	0.3234	0.3085	0.4229	0.2102	0.19	-0.039	0.397	54.48	0.406	0.428	234	243	-0.307407	0.102881	32.3731	22.085	24.8285	20.7133
AP017784_IRNRkaraj_Rapist	0.32	0.285	0.3977	0.2739	0.185	-0.048	0.393	58.78	0.427	0.433	234	243	-0.311111	0.098765	31.8244	21.3992	24.8285	21.9479
AP017783_IRNRK_Rapistrum_	0.36	0.25	0.3977	0.2675	0.18	-0.1	0.363	56.4	0.393	0.421	234	243	-0.311111	0.098765	31.9616	20.3018	25.9259	21.8107
AP017780_IRNRaNi3_Rapistr	0.3483	0.2836	0.4114	0.2229	0.196	-0.047	0.393	48.8	0.393	0.422	234	243	-0.307407	0.102881	32.0988	21.262	25.6516	20.9877
AP017779_IRNRaFCh_Cheiran	0.305	0.29	0.4205	0.2579	0.186	-0.061	0.385	58.14	0.423	0.432	234	243	-0.308642	0.098765	32.0988	21.3992	24.6914	21.8107
AP017778_IRNMY57_Brassica	0.36	0.25	0.3977	0.2675	0.18	-0.1	0.363	56.4	0.393	0.421	234	243	-0.311111	0.098765	31.9616	20.3018	25.9259	21.8107
AP017769_IRNKBS65_Sisymbr	0.36	0.25	0.3466	0.3248	0.181	-0.114	0.355	54.45	0.432	0.431	234	243	-0.311111	0.098765	30.727	20.0274	26.2003	23.0453
AP017768_IRNKBS58_Sisymbr	0.355	0.255	0.3466	0.3248	0.183	-0.107	0.359	54.99	0.436	0.432	234	243	-0.311111	0.098765	30.727	20.1646	26.0631	23.0453
AP017756_GRC43_wild_Alliu	0.3518	0.2613	0.3815	0.2866	0.162	-0.172	0.322	56.12	0.416	0.427	233	243	-0.336626	0.102881	31.2757	20.439	26.0631	22.2222
AP017754_IRNEAM1_Mattiola	0.315	0.295	0.3807	0.2885	0.181	-0.076	0.376	58.8	0.444	0.433	234	243	-0.292181	0.102881	31.6872	21.262	24.9657	22.085
AB701717_GBR83_Brassica_o	0.295	0.32	0.3736	0.2968	0.201	-0.033	0.402	56.04	0.47	0.442	234	243	-0.304115	0.098765	31.4129	22.3594	24.417	21.8107
AB701698_BEL1_Rorippa_nas	0.3317	0.2764	0.3793	0.3052	0.165	-0.117	0.355	60.35	0.436	0.432	234	243	-0.303704	0.098765	31.6872	21.1248	25.1029	22.085
AB701697_ASP_Allium_sp_Ge	0.2915	0.2864	0.4213	0.275	0.178	-0.086	0.372	51.68	0.432	0.439	234	243	-0.318518	0.098765	32.0988	21.6735	24.0055	22.2222
AB701693_OS_Orchis_simia_	0.3485	0.2677	0.3523	0.3165	0.184	-0.114	0.355	57.24	0.44	0.429	234	243	-0.354733	0.098765	31.1385	21.1248	25.9259	21.8107
AB701692_ORM_Orchis_morio	0.3485	0.2677	0.3466	0.3228	0.185	-0.107	0.359	57.86	0.444	0.431	234	243	-0.354733	0.098765	31.0014	21.1248	25.9259	21.9479
AB701690_OM-N_Orchis_mili	0.3485	0.2677	0.3523	0.3165	0.184	-0.112	0.355	57.36	0.44	0.428	234	243	-0.344856	0.098765	31.1385	20.9877	26.0631	21.8107
AB701691_OM-A_Orchis_mili	0.3485	0.2677	0.3523	0.3165	0.184	-0.112	0.355	57.36	0.44	0.428	234	243	-0.344856	0.098765	31.1385	20.9877	26.0631	21.8107
AP017815_TUR242_Eruca_sat	0.295	0.29	0.4114	0.2785	0.159	-0.19	0.309	51.9	0.438	0.437	233	242	-0.287603	0.103306	31.8182	21.3499	24.5179	22.314
AP017804_IRNTRT9_B._rapa_	0.355	0.245	0.4261	0.2437	0.169	-0.178	0.316	55.91	0.376	0.418	234	243	-0.302058	0.102881	32.0988	20.1646	26.0631	21.6735
AB440238_IRNTRa6_Rapistru	0.365	0.235	0.4375	0.2327	0.165	-0.179	0.316	55.46	0.359	0.412	234	243	-0.300823	0.102881	32.5103	19.8903	26.3374	21.262
AP017803_IRNTRa9_Rapistru	0.355	0.245	0.4318	0.2375	0.17	-0.171	0.321	57.54	0.372	0.417	234	243	-0.302058	0.102881	32.0988	20.1646	26.2003	21.5364
AP017770_IRN_KhCa_Brassic	0.3085	0.3134	0.4	0.2468	0.205	0.006	0.423	54.93	0.436	0.438	234	243	-0.308642	0.102881	31.6872	22.085	24.5542	21.6735
AP017763_IRNDM_Chrysanthe	0.33	0.285	0.375	0.2866	0.185	-0.085	0.372	55.15	0.436	0.433	234	243	-0.311111	0.098765	31.4129	21.1248	25.2401	22.2222
AP017794_IRNST_S._loeseli	0.33	0.285	0.375	0.2866	0.185	-0.085	0.372	55.15	0.436	0.433	234	243	-0.311111	0.098765	31.4129	21.1248	25.2401	22.2222
AP017773_IRNMB6_B._rapa_I	0.33	0.28	0.4034	0.2611	0.178	-0.085	0.372	55.3	0.415	0.427	234	243	-0.311111	0.098765	32.0988	20.9877	25.2401	21.6735
AP017795_IRNTH_Hirschfeld	0.36	0.25	0.392	0.2739	0.177	-0.137	0.342	55.27	0.397	0.42	234	243	-0.311111	0.098765	31.8244	20.0274	26.2003	21.9479
AP017873_TUR52_Sinapis_ar	0.2864	0.3065	0.4091	0.2785	0.177	-0.071	0.38	55.04	0.449	0.44	234	243	-0.286831	0.102881	32.0988	22.085	23.8683	21.9479
AB362513_TUR9_Raphanus_sa	0.3216	0.2864	0.3657	0.3121	0.169	-0.13	0.346	54.6	0.453	0.439	234	243	-0.297942	0.102881	31.1385	21.3992	24.9657	22.4966
AP017864_TUR10_R._sativus	0.3216	0.2864	0.3657	0.3121	0.169	-0.13	0.346	54.6	0.453	0.439	234	243	-0.297942	0.102881	31.1385	21.3992	24.9657	22.4966
LC537519_CHSE1AB_B._rapa_	0.3367	0.2714	0.3466	0.3291	0.178	-0.115	0.355	57.84	0.453	0.444	234	243	-0.286831	0.102881	30.727	21.3992	24.8285	23.0453
LC537528_CHZJ23_R._sativu	0.345	0.265	0.36	0.3121	0.163	-0.17	0.325	56.21	0.436	0.438	234	243	-0.304115	0.102881	31.0014	21.1248	25.2401	22.6337
LC537525_CHZH36_Brassica_	0.3317	0.2714	0.358	0.3228	0.162	-0.159	0.329	55.17	0.449	0.44	234	243	-0.286831	0.102881	31.0014	21.1248	24.9657	22.9081
AB701725_ITA8_Abutilon_sp	0.3266	0.2965	0.3352	0.3228	0.195	-0.1	0.363	56.6	0.47	0.447	234	243	-0.286831	0.102881	30.0412	21.8107	25.2401	22.9081
AB093600_ITA7_R._raphanis	0.3166	0.3116	0.3466	0.3038	0.21	-0.034	0.402	55.84	0.47	0.446	234	243	-0.286831	0.102881	30.4527	22.085	24.9657	22.4966
KY111267_SW2_R._sativus_2	0.3065	0.3216	0.375	0.2722	0.2	-0.049	0.393	54.41	0.457	0.443	234	243	-0.310288	0.102881	31.1385	22.3594	24.5542	21.9479
LC537507_CHN305_R._sativu	0.3065	0.3166	0.3807	0.2722	0.193	-0.057	0.389	54.73	0.453	0.442	234	243	-0.310288	0.102881	31.2757	22.2222	24.5542	21.9479
KX579485_Jj13_R._sativus_	0.3065	0.3166	0.3807	0.2722	0.192	-0.064	0.385	56.56	0.453	0.442	234	243	-0.310288	0.102881	31.2757	22.2222	24.5542	21.9479
LC537496_CHN172_R._sativu	0.2965	0.3266	0.3807	0.2722	0.196	-0.049	0.393	54.2	0.462	0.444	234	243	-0.310288	0.102881	31.2757	22.4966	24.2798	21.9479
AB701703_DNK3_B._rapa_197	0.2525	0.3636	0.3886	0.2803	0.181	-0.063	0.385	52.99	0.496	0.457	234	243	-0.327572	0.098765	31.5501	23.8683	22.7709	21.8107
AB252107_CZE5_B._rapa_Sou	0.2879	0.3283	0.3771	0.293	0.182	-0.057	0.389	60.08	0.474	0.449	234	243	-0.312346	0.098765	31.2757	23.0453	23.8683	21.8107
AP017867_TUR20_R._raphani	0.2915	0.3216	0.3771	0.293	0.179	-0.063	0.385	59.18	0.47	0.449	234	243	-0.316461	0.098765	31.1385	22.9081	24.0055	21.9479
LC537585_UKR28_Brassica_s	0.2915	0.3216	0.3714	0.2994	0.179	-0.063	0.385	61	0.474	0.45	234	243	-0.316461	0.098765	31.0014	22.9081	24.0055	22.085
LC537591_UKR47_Brassica_o	0.3015	0.3116	0.3714	0.2994	0.177	-0.071	0.38	58.69	0.466	0.447	234	243	-0.316461	0.098765	31.0014	22.6337	24.2798	22.085
LC537592_UKR49_B._olerace	0.3015	0.3116	0.3657	0.3057	0.177	-0.063	0.385	59	0.47	0.449	234	243	-0.316461	0.098765	30.8642	22.6337	24.2798	22.2222
LC537590_UKR46_B._olerace	0.3015	0.3116	0.3714	0.2994	0.177	-0.071	0.38	58.69	0.466	0.447	234	243	-0.316461	0.098765	31.0014	22.6337	24.2798	22.085
LC537563_MYA1_R._sativus_	0.2764	0.3317	0.4171	0.2548	0.176	-0.056	0.389	61	0.453	0.44	234	243	-0.316461	0.098765	32.0988	22.9081	23.8683	21.1248
LC537521_CHYK56A_B._rapa_	0.2663	0.3417	0.4114	0.2611	0.179	-0.063	0.385	58.7	0.466	0.444	234	243	-0.316461	0.098765	31.9616	23.1824	23.594	21.262
LC537520_CHYK20A_Brassica	0.2663	0.3417	0.4114	0.2611	0.179	-0.063	0.385	58.7	0.466	0.444	234	243	-0.316461	0.098765	31.9616	23.1824	23.594	21.262
LC537500_CHN229_B._juncea	0.2814	0.3216	0.4286	0.2484	0.177	-0.078	0.376	59.91	0.44	0.436	234	243	-0.316461	0.098765	32.3731	22.6337	24.0055	20.9877
LC537501_CHN241_Brassica_	0.2915	0.3065	0.4057	0.2785	0.176	-0.085	0.372	61	0.449	0.44	234	243	-0.317695	0.098765	31.6872	22.2222	24.2798	21.8107
LC537503_CHN244_Brassica_	0.3015	0.3015	0.4114	0.2675	0.177	-0.086	0.372	60.51	0.436	0.435	234	243	-0.316461	0.098765	31.9616	22.085	24.5542	21.3992
LC537527_CHZH34A_B._campe	0.2864	0.3166	0.4057	0.2739	0.174	-0.093	0.368	60.3	0.453	0.44	234	243	-0.316461	0.098765	31.8244	22.4966	24.1427	21.5364
LC537526_CHZH33A_B._junce	0.2965	0.3116	0.4057	0.2675	0.176	-0.093	0.368	61	0.444	0.438	234	243	-0.316461	0.098765	31.8244	22.3594	24.417	21.3992
AB747293_VIET80_R._sativu	0.3065	0.3065	0.4425	0.2258	0.171	-0.086	0.372	56.97	0.41	0.421	234	243	-0.317284	0.102881	33.059	21.9479	24.8285	20.1646
AB747306_VIET170_B._junce	0.3116	0.3015	0.4457	0.2179	0.181	-0.064	0.385	58.09	0.402	0.421	234	243	-0.315226	0.098765	33.059	22.085	24.8285	20.0274
AB747312_VIET177_B._junce	0.2915	0.3216	0.4343	0.2278	0.184	-0.041	0.397	59.27	0.427	0.433	234	243	-0.309876	0.102881	32.3731	22.6337	24.2798	20.7133
AB747299_VIET158_B._junce	0.3015	0.3116	0.4286	0.2357	0.174	-0.078	0.376	58.89	0.423	0.433	234	243	-0.316461	0.098765	32.3731	22.6337	24.2798	20.7133
AB747307_VIET172_B._junce	0.3065	0.3116	0.4229	0.2357	0.175	-0.071	0.38	60.2	0.423	0.431	234	243	-0.316461	0.098765	32.3731	22.3594	24.5542	20.7133
LC537541_CZE11_B._olerace	0.2764	0.3317	0.3943	0.2803	0.173	-0.078	0.376	60.66	0.47	0.444	234	243	-0.316461	0.098765	31.5501	22.7709	24.0055	21.6735
LC537542_CZE12_B._olerace	0.2814	0.3266	0.3886	0.2866	0.169	-0.086	0.372	60.74	0.47	0.446	234	243	-0.316461	0.098765	31.4129	22.7709	24.0055	21.8107
LC537545_CZE15_B._olerace	0.2814	0.3266	0.3886	0.2866	0.169	-0.086	0.372	61	0.47	0.444	234	243	-0.316461	0.098765	31.4129	22.6337	24.1427	21.8107
LC537543_CZE13_B._olerace	0.2814	0.3266	0.3886	0.2866	0.169	-0.086	0.372	61	0.47	0.444	234	243	-0.316461	0.098765	31.4129	22.6337	24.1427	21.8107
LC537547_CZE17_B._olerace	0.2814	0.3266	0.3886	0.2866	0.169	-0.086	0.372	61	0.47	0.444	234	243	-0.316461	0.098765	31.4129	22.6337	24.1427	21.8107
LC537544_CZE14_B._olerace	0.2814	0.3266	0.3886	0.2866	0.169	-0.086	0.372	61	0.47	0.444	234	243	-0.316461	0.098765	31.4129	22.6337	24.1427	21.8107
LC537546_CZE16_B._olerace	0.2814	0.3266	0.3886	0.2866	0.17	-0.086	0.372	61	0.47	0.443	234	243	-0.316461	0.098765	31.4129	22.4966	24.2798	21.8107
LC537537_CZE2_A._rustican	0.2513	0.3668	0.3943	0.2675	0.183	-0.034	0.402	60.6	0.491	0.453	234	243	-0.316461	0.098765	31.5501	23.8683	23.1824	21.3992
AP017837_GRC34_B._olerace	0.2462	0.3668	0.3486	0.3248	0.182	-0.041	0.397	59.49	0.53	0.465	234	243	-0.316461	0.098765	30.4527	23.8683	23.0453	22.6337
AP017838_GRC35_B._olerace	0.2362	0.3719	0.3486	0.3312	0.18	-0.034	0.402	60.77	0.538	0.468	234	243	-0.316461	0.098765	30.4527	24.0055	22.7709	22.7709
AP017823_GRC12_B._olerace	0.2714	0.3367	0.3886	0.2866	0.174	-0.093	0.368	61	0.479	0.449	234	243	-0.316461	0.098765	31.4129	23.0453	23.7311	21.8107
AP017824_GRC16_B._olerace	0.2663	0.3467	0.3943	0.2739	0.179	-0.056	0.389	61	0.479	0.449	234	243	-0.316461	0.098765	31.5501	23.3196	23.594	21.5364
AP017830_GRC26_B._olerace	0.2663	0.3467	0.3943	0.2739	0.179	-0.056	0.389	61	0.479	0.449	234	243	-0.316461	0.098765	31.5501	23.3196	23.594	21.5364
AP017820_GRC6_B._oleracea	0.2663	0.3467	0.3943	0.2739	0.179	-0.056	0.389	61	0.479	0.449	234	243	-0.316461	0.098765	31.5501	23.3196	23.594	21.5364
AP017818_GRC4_B._oleracea	0.2563	0.3518	0.4057	0.2658	0.179	-0.055	0.389	60.6	0.479	0.45	234	243	-0.317695	0.098765	31.6872	23.4568	23.3196	21.5364
AB989637_AUST21_H._incana	0.275	0.33	0.4057	0.2692	0.164	-0.107	0.359	58.31	0.462	0.442	234	243	-0.317695	0.098765	31.9616	22.7709	23.8683	21.3992
AP017821_GRC10_B._olerace	0.2563	0.3568	0.3886	0.2803	0.182	-0.034	0.402	61	0.491	0.453	234	243	-0.316461	0.098765	31.4129	23.594	23.3196	21.6735
AP017827_GRC23_B._olerace	0.2663	0.3467	0.3943	0.2739	0.185	-0.034	0.402	61	0.479	0.449	234	243	-0.316461	0.098765	31.5501	23.3196	23.594	21.5364
AP017828_GRC24_B._olerace	0.2663	0.3467	0.3943	0.2739	0.185	-0.034	0.402	61	0.479	0.449	234	243	-0.316461	0.098765	31.5501	23.3196	23.594	21.5364
AP017816_GRC2_B._oleracea	0.2663	0.3467	0.3943	0.2739	0.179	-0.056	0.389	61	0.479	0.45	234	243	-0.316461	0.098765	31.5501	23.4568	23.4568	21.5364
AP017817_GRC3_B._oleracea	0.2663	0.3467	0.3943	0.2739	0.179	-0.056	0.389	61	0.479	0.45	234	243	-0.316461	0.098765	31.5501	23.4568	23.4568	21.5364
AP017822_GRC11_B._olerace	0.2613	0.3518	0.3943	0.2739	0.179	-0.049	0.393	61	0.483	0.451	234	243	-0.316461	0.098765	31.5501	23.594	23.3196	21.5364
AP017829_GRC25_B._olerace	0.2613	0.3518	0.3943	0.2739	0.179	-0.049	0.393	61	0.483	0.451	234	243	-0.316461	0.098765	31.5501	23.594	23.3196	21.5364
LC537477_CHHH29A_B._campe	0.2513	0.3618	0.4114	0.2548	0.188	-0.012	0.415	59.15	0.479	0.45	234	243	-0.316461	0.098765	31.9616	23.8683	23.0453	21.1248
AB747297_VIET138_B._junce	0.2714	0.3367	0.4229	0.2484	0.176	-0.078	0.376	58.23	0.453	0.44	234	243	-0.316461	0.098765	32.2359	23.0453	23.7311	20.9877
AB747313_VIET178_B._junce	0.2764	0.3317	0.4171	0.2548	0.181	-0.042	0.397	61	0.453	0.44	234	243	-0.314815	0.098765	32.2359	22.9081	23.7311	21.1248
AB747315_VIET180_B._junce	0.2764	0.3367	0.4171	0.2484	0.179	-0.056	0.389	60.88	0.453	0.44	234	243	-0.316461	0.098765	32.0988	23.0453	23.8683	20.9877
AB747314_VIET179_B._junce	0.2663	0.3417	0.4229	0.2468	0.18	-0.055	0.389	61	0.457	0.443	234	243	-0.317695	0.098765	32.0988	23.1824	23.594	21.1248
LC537481_CHK55A_B._rapa_V	0.2828	0.3283	0.4195	0.25	0.18	-0.067	0.382	59.38	0.446	0.436	233	243	-0.305761	0.098765	32.0988	22.4966	24.2798	21.1248
AB747298_VIET153_B._junce	0.2864	0.3216	0.4171	0.2548	0.172	-0.086	0.372	59.03	0.444	0.436	234	243	-0.316461	0.098765	32.0988	22.4966	24.2798	21.1248
LC537578_THA5_R._sativus_	0.25	0.355	0.4091	0.2562	0.186	-0.031	0.402	56.35	0.479	0.457	234	243	-0.310288	0.098765	31.4129	23.8683	22.9081	21.8107
LC537577_THA3_R._sativus_	0.26	0.345	0.4034	0.2642	0.187	-0.032	0.402	58.51	0.474	0.454	234	243	-0.309053	0.098765	31.4129	23.594	23.1824	21.8107
LC537579_THA7_R._sativus_	0.26	0.34	0.4148	0.2579	0.186	-0.047	0.393	58.43	0.466	0.451	234	243	-0.309053	0.098765	31.6872	23.4568	23.1824	21.6735
LC537576_THA2_R._sativus_	0.26	0.345	0.4091	0.2579	0.188	-0.017	0.41	60.38	0.47	0.453	234	243	-0.309053	0.098765	31.5501	23.594	23.1824	21.6735
LC537575_THA1_R._sativus_	0.26	0.345	0.4091	0.2579	0.187	-0.032	0.402	58.79	0.47	0.453	234	243	-0.309053	0.098765	31.5501	23.594	23.1824	21.6735
LC537582_THA13_R._sativus	0.255	0.35	0.4091	0.2579	0.186	-0.041	0.397	58.1	0.474	0.455	234	243	-0.31893	0.098765	31.5501	23.8683	22.9081	21.6735
LC537581_THA9_B._juncea_T	0.255	0.35	0.4091	0.2579	0.186	-0.039	0.397	58.55	0.474	0.454	234	243	-0.309053	0.098765	31.5501	23.7311	23.0453	21.6735
LC537580_THA8_B._juncea_T	0.26	0.34	0.4148	0.2595	0.189	-0.018	0.41	58.68	0.466	0.45	234	243	-0.307819	0.098765	31.8244	23.4568	23.1824	21.5364
LC537512_CHN328_Brassica_	0.2663	0.3367	0.4	0.2821	0.174	-0.071	0.38	61	0.474	0.447	234	243	-0.315226	0.098765	31.8244	23.1824	23.4568	21.5364
LC537510_CHN322_B._pekine	0.2714	0.3317	0.4057	0.2756	0.176	-0.057	0.389	60.94	0.466	0.446	234	243	-0.315226	0.098765	31.9616	23.1824	23.4568	21.3992
LC537506_CHN301_R._sativu	0.2663	0.3367	0.4	0.2821	0.177	-0.057	0.389	61	0.474	0.447	234	243	-0.315226	0.098765	31.8244	23.1824	23.4568	21.5364
KF246570_ZH1_Phalaenopsis	0.2915	0.3216	0.4114	0.2564	0.17	-0.094	0.368	59.7	0.444	0.436	234	243	-0.315226	0.098765	32.0988	22.6337	24.2798	20.9877
KC119185_BJ-B01_B._olerac	0.2613	0.3467	0.4171	0.2564	0.177	-0.057	0.389	58.55	0.466	0.443	234	243	-0.315226	0.098765	32.2359	23.3196	23.4568	20.9877
KC119186_BJ-B02_B._olerac	0.2613	0.3467	0.4205	0.2484	0.173	-0.064	0.385	57.92	0.462	0.443	234	243	-0.302469	0.098765	32.2359	23.3196	23.4568	20.9877
KC119187_BJ-B03_B._olerac	0.2663	0.3417	0.4114	0.2628	0.172	-0.079	0.376	58.34	0.466	0.443	234	243	-0.315226	0.098765	32.0988	23.1824	23.594	21.1248
LC537530_CHZJ27A_B._campe	0.27	0.34	0.408	0.2628	0.182	-0.049	0.393	60.98	0.466	0.443	234	243	-0.315226	0.098765	31.9616	23.0453	23.7311	21.262
LC537534_SAS1_Crocus_sati	0.25	0.355	0.4171	0.2532	0.175	-0.074	0.376	57.41	0.474	0.449	234	243	-0.335391	0.098765	31.9616	23.594	23.1824	21.262
LC537529_CHZJ25A_R._sativ	0.2462	0.3618	0.4057	0.2658	0.179	-0.077	0.376	59.22	0.487	0.453	234	243	-0.317695	0.098765	31.6872	23.7311	23.0453	21.5364
LC537479_CHHZ3A_R._sativu	0.2362	0.3719	0.4034	0.2658	0.186	-0.019	0.41	58.69	0.496	0.455	234	243	-0.30535	0.098765	31.6872	24.0055	22.7709	21.5364
AB747287_VIET56_B._juncea	0.2412	0.3719	0.4229	0.2436	0.183	-0.042	0.397	59.02	0.479	0.446	234	243	-0.315226	0.098765	32.3731	23.8683	23.0453	20.7133
AB747288_VIET58_B._juncea	0.2412	0.3719	0.4229	0.2436	0.183	-0.042	0.397	59.02	0.479	0.446	234	243	-0.315226	0.098765	32.3731	23.8683	23.0453	20.7133
AB747308_VIET173_B._junce	0.2613	0.3417	0.4343	0.2452	0.182	-0.065	0.385	58.38	0.453	0.438	234	243	-0.313992	0.098765	32.7846	23.1824	23.4568	20.5761
AB747309_VIET174_B._junce	0.2462	0.3618	0.4229	0.2484	0.187	-0.026	0.406	58.59	0.474	0.446	234	243	-0.316461	0.098765	32.2359	23.594	23.1824	20.9877
AB747310_VIET175_B._junce	0.2513	0.3568	0.4171	0.2548	0.185	-0.026	0.406	58.5	0.474	0.446	234	243	-0.316461	0.098765	32.0988	23.4568	23.3196	21.1248
LC639370_AD886J_Raphanus_	0.2513	0.3568	0.4057	0.2675	0.178	-0.056	0.389	59.58	0.483	0.45	234	243	-0.316461	0.098765	31.8244	23.594	23.1824	21.3992
LC639371_AD887J_Raphanus_	0.2513	0.3568	0.4057	0.2675	0.178	-0.056	0.389	59.58	0.483	0.45	234	243	-0.316461	0.098765	31.8244	23.594	23.1824	21.3992
LC639372_AD888J_Raphanus_	0.2513	0.3568	0.4057	0.2675	0.178	-0.056	0.389	59.58	0.483	0.45	234	243	-0.316461	0.098765	31.8244	23.594	23.1824	21.3992
LC639394_FB999J_Brassica_	0.2814	0.3266	0.4114	0.2611	0.186	-0.019	0.41	61	0.453	0.442	234	243	-0.306173	0.098765	31.8244	22.7709	24.0055	21.3992
LC639396_FD810J_Raphanus_	0.3065	0.3116	0.4	0.2628	0.201	-0.012	0.415	56.42	0.44	0.435	234	243	-0.286008	0.102881	31.8244	22.085	24.6914	21.3992
LC639397_FD891J_Raphanus_	0.2965	0.3266	0.3729	0.2767	0.192	-0.049	0.393	54.44	0.466	0.447	234	243	-0.297531	0.102881	31.0014	22.4966	24.2798	22.2222
LC639471_KD302J_Raphanus_	0.3015	0.3216	0.3842	0.2642	0.196	-0.042	0.397	54.64	0.453	0.442	234	243	-0.297531	0.102881	31.2757	22.2222	24.5542	21.9479
LC639478_KGB394J_Brassica	0.3065	0.3166	0.3729	0.2767	0.191	-0.064	0.385	54.45	0.457	0.444	234	243	-0.297531	0.102881	31.0014	22.2222	24.5542	22.2222
LC639481_KGB964J_Brassica	0.2663	0.3467	0.4171	0.2468	0.181	-0.077	0.376	58.84	0.462	0.443	234	243	-0.317695	0.098765	31.9616	23.1824	23.7311	21.1248
LC639482_KGD373J_Raphanus	0.3015	0.3166	0.3842	0.2704	0.191	-0.048	0.393	55.03	0.453	0.443	234	243	-0.312757	0.102881	31.2757	22.2222	24.417	22.085
LC639483_KGD55J_Raphanus_	0.2412	0.3668	0.4148	0.2532	0.175	-0.071	0.38	58.37	0.483	0.451	234	243	-0.30535	0.098765	31.9616	23.8683	22.9081	21.262
LC639498_KGD963J_Raphanus	0.2362	0.3719	0.4229	0.2484	0.179	-0.049	0.393	58.26	0.483	0.449	234	243	-0.316461	0.098765	32.2359	23.8683	22.9081	20.9877
LC639518_MB649J_Brassica_	0.3065	0.3166	0.3729	0.2767	0.193	-0.049	0.393	54.62	0.457	0.444	234	243	-0.297531	0.102881	31.0014	22.2222	24.5542	22.2222
LC639523_MD644J_Raphanus_	0.295	0.325	0.3864	0.2658	0.189	-0.055	0.389	52.78	0.457	0.446	234	243	-0.312757	0.102881	31.2757	22.6337	24.1427	21.9479
LC639525_MD652J_Raphanus_	0.3116	0.3166	0.3785	0.2642	0.197	-0.034	0.402	54.5	0.449	0.442	234	243	-0.297531	0.102881	31.1385	22.2222	24.6914	21.9479
LC639533_N214_Brassica_ra	0.2563	0.3518	0.4171	0.2564	0.179	-0.049	0.393	59.55	0.47	0.446	234	243	-0.315226	0.098765	32.2359	23.594	23.1824	20.9877
LC639536_N218_Brassica_ra	0.2714	0.3417	0.4	0.2692	0.178	-0.064	0.385	60.09	0.47	0.444	234	243	-0.315226	0.098765	31.8244	23.1824	23.7311	21.262
LC639538_N220_Brassica_ra	0.2714	0.3417	0.4	0.2692	0.178	-0.064	0.385	60.09	0.47	0.444	234	243	-0.315226	0.098765	31.8244	23.1824	23.7311	21.262
LC639539_N223_Brassica_ra	0.2714	0.3417	0.4	0.2692	0.178	-0.064	0.385	60.09	0.47	0.444	234	243	-0.315226	0.098765	31.8244	23.1824	23.7311	21.262
LC639541_N227_Brassica_ra	0.2714	0.3417	0.4	0.2692	0.178	-0.064	0.385	60.09	0.47	0.444	234	243	-0.315226	0.098765	31.8244	23.1824	23.7311	21.262
LC639546_ND260J_Raphanus_	0.2965	0.3266	0.3785	0.2704	0.197	-0.042	0.397	54.09	0.462	0.446	234	243	-0.297531	0.102881	31.1385	22.4966	24.2798	22.085
LC639547_ND264J_Raphanus_	0.2613	0.3417	0.4114	0.2692	0.177	-0.057	0.389	59.88	0.47	0.444	234	243	-0.315226	0.098765	32.0988	23.1824	23.4568	21.262
LC639548_ND271J_Raphanus_	0.3015	0.3216	0.3807	0.2722	0.194	-0.057	0.389	54.38	0.457	0.443	234	243	-0.310288	0.102881	31.2757	22.3594	24.417	21.9479
LC639549_ND276J_Raphanus_	0.3116	0.3116	0.3807	0.2722	0.193	-0.064	0.385	53.9	0.449	0.44	234	243	-0.310288	0.102881	31.2757	22.085	24.6914	21.9479
LC639575_OB284J_Brassica_	0.3015	0.3216	0.3785	0.2704	0.194	-0.049	0.393	54.28	0.457	0.444	234	243	-0.297531	0.102881	31.1385	22.3594	24.417	22.085
LC639577_OB995J_Brassica_	0.2663	0.3367	0.4114	0.2692	0.17	-0.057	0.389	61	0.466	0.442	234	243	-0.315226	0.098765	32.2359	23.0453	23.594	21.1248
LC639585_OKB634J_Nasturti	0.28	0.32	0.431	0.25	0.176	-0.063	0.385	58.37	0.44	0.436	234	243	-0.315226	0.098765	32.3731	22.6337	24.0055	20.9877
LC639601_OKD627J_Raphanus	0.27	0.335	0.3886	0.2866	0.182	-0.047	0.393	59.16	0.479	0.45	234	243	-0.31893	0.098765	31.2757	23.0453	23.7311	21.9479
LC639610_ON16J_Brassica_n	0.2613	0.3467	0.4171	0.2564	0.173	-0.057	0.389	59.11	0.466	0.442	234	243	-0.315226	0.098765	32.3731	23.3196	23.4568	20.8505
LC639634_SMD213J_Raphanus	0.3015	0.3216	0.3807	0.2722	0.194	-0.057	0.389	54.38	0.457	0.443	234	243	-0.310288	0.102881	31.2757	22.3594	24.417	21.9479
LC639650_TRD054J_Raphanus	0.3116	0.3116	0.3807	0.2722	0.191	-0.071	0.38	54.24	0.449	0.44	234	243	-0.310288	0.102881	31.2757	22.085	24.6914	21.9479
	0.292603	0.319276	0.394039	0.272922				57.5352							31.6022	22.4523	24.2334	21.712
	0.0324762	0.031938	0.0218384	0.0218222											0.486648	1.02038	0.891643	0.526929

## Sheet: Nlb-3
title	T3s	C3s	A3s	G3s	CAI	CBI	Fop	Nc	GC3s	GC	L_sym	L_aa	Gravy	Aromo	%A	%C	%T	%G
KY111274_DJ1_Raphanus_sat	0.2711	0.3069	0.4212	0.3227	0.213	-0.033	0.402	52.37	0.47	0.457	492	517	-0.395358	0.117988	31.3991	20.5029	22.8885	25.2095
KY111273_DJ2_Raphanus_sat	0.2769	0.3026	0.4239	0.3198	0.21	-0.044	0.396	53.22	0.463	0.453	492	517	-0.40619	0.117988	31.5925	20.3095	23.0819	25.0161
KY111272_DJ3_Raphanus_sat	0.2751	0.3085	0.4142	0.3304	0.209	-0.034	0.402	52.69	0.474	0.455	492	517	-0.416441	0.117988	31.4636	20.3095	23.0174	25.2095
KY111271_DJ4_Raphanus_sat	0.2737	0.3043	0.4212	0.3227	0.213	-0.037	0.4	52.43	0.467	0.456	492	517	-0.395358	0.117988	31.3991	20.4384	22.9529	25.2095
KY111270_DJ5_Raphanus_sat	0.2737	0.3069	0.4212	0.3198	0.212	-0.038	0.4	52.34	0.467	0.456	492	517	-0.393811	0.117988	31.3991	20.4384	23.0174	25.1451
KY111269_DJ6_Raphanus_sat	0.2641	0.3179	0.4158	0.3246	0.212	-0.03	0.404	52.87	0.48	0.46	492	517	-0.401934	0.117988	31.2701	20.7608	22.695	25.274
KY111268_SW1_Raphanus_sat	0.2769	0.3077	0.4239	0.314	0.217	-0.026	0.407	52.58	0.463	0.455	492	517	-0.394004	0.116054	31.4636	20.5029	23.0174	25.0161
KX674733_GJS4_Raphanus_sa	0.2679	0.3138	0.4223	0.3178	0.208	-0.04	0.398	52.8	0.472	0.456	492	517	-0.402515	0.117988	31.3991	20.5674	22.9529	25.0806
KX674732_GJS3_Raphanus_sa	0.2653	0.3163	0.4223	0.3178	0.207	-0.043	0.396	52.83	0.474	0.457	492	517	-0.402515	0.117988	31.3991	20.6319	22.8885	25.0806
KX674731_GJS2_Raphanus_sa	0.2679	0.3138	0.4251	0.3149	0.206	-0.043	0.396	52.84	0.47	0.456	492	517	-0.402515	0.117988	31.4636	20.5674	22.9529	25.0161
KX674730_KIH2_Raphanus_sa	0.2744	0.3077	0.4158	0.3256	0.212	-0.04	0.398	52.08	0.472	0.456	492	517	-0.401354	0.117988	31.3346	20.4384	23.0174	25.2095
KX674729_KIH1_Raphanus_sa	0.2744	0.3077	0.4158	0.3256	0.211	-0.041	0.398	52.05	0.472	0.457	492	517	-0.410252	0.117988	31.3346	20.4384	22.9529	25.274
KX579484_Jj16_Raphanus_sa	0.2692	0.3128	0.4239	0.3169	0.213	-0.03	0.404	53.49	0.47	0.456	492	517	-0.401354	0.117988	31.528	20.5674	22.8885	25.0161
DQ648591_CAR37A_Cochleari	0.3104	0.285	0.4196	0.3032	0.191	-0.083	0.374	56.82	0.439	0.443	492	517	-0.390135	0.119923	31.2701	19.6003	24.4358	24.6937
KU140422_R065_Raphanus_sa	0.2704	0.3138	0.4169	0.3207	0.208	-0.047	0.394	53.51	0.474	0.458	492	517	-0.402515	0.117988	31.2057	20.5674	23.0174	25.2095
KU140421_R041_Raphanus_sa	0.273	0.3087	0.4119	0.3275	0.211	-0.034	0.402	52.96	0.475	0.459	493	517	-0.391876	0.116054	31.0767	20.5029	23.0174	25.403
KR153040_WFLB14_Raphanus_	0.2769	0.3051	0.4266	0.314	0.215	-0.026	0.407	52.3	0.461	0.454	492	517	-0.401354	0.117988	31.5925	20.4384	23.0174	24.9516
KR153039_LWLB_Raphanus_sa	0.2685	0.312	0.4266	0.314	0.21	-0.037	0.4	52.81	0.467	0.456	492	517	-0.395358	0.117988	31.528	20.5674	22.8885	25.0161
KR153038_CCLB_Raphanus_sa	0.2692	0.3128	0.4185	0.3227	0.214	-0.03	0.404	52.9	0.474	0.457	492	517	-0.401354	0.117988	31.3991	20.5674	22.8885	25.1451
HQ637383_CAR51_Cochlearia	0.3079	0.2875	0.4169	0.3061	0.193	-0.08	0.376	57.01	0.443	0.444	492	517	-0.390135	0.119923	31.2057	19.6647	24.3714	24.7582
AB252117_GRC42_wild_Alliu	0.2982	0.2956	0.4645	0.2684	0.196	-0.081	0.376	51.46	0.419	0.429	492	517	-0.405223	0.119923	32.8175	19.3424	24.2424	23.5977
AB093611_BZ1_Brassica_ole	0.2552	0.3325	0.4356	0.305	0.225	0.007	0.428	53.91	0.475	0.453	491	517	-0.411219	0.117988	32.1083	20.8253	22.6306	24.4358
AB093606_RUS1_Armoracia_r	0.2916	0.3018	0.4266	0.3012	0.193	-0.063	0.386	56.39	0.449	0.443	492	517	-0.404642	0.119923	31.7215	19.8582	23.9845	24.4358
AB093598_Al_Alliaria_offi	0.3112	0.2883	0.4848	0.2411	0.202	-0.052	0.392	51.18	0.394	0.422	492	517	-0.412959	0.119923	33.2689	19.3424	24.5648	22.824
AP017884_TUR77_Raphanus_s	0.2941	0.2762	0.4454	0.309	0.196	-0.122	0.352	56.09	0.435	0.44	492	517	-0.421664	0.117988	32.1728	19.3424	23.7911	24.6937
AP017854_IRNWRSh40_Raphan	0.2711	0.3146	0.4441	0.2933	0.204	-0.035	0.402	54.65	0.453	0.449	492	517	-0.430948	0.119923	32.0438	20.5029	23.0174	24.4358
AP017846_IRNSRSh35_Raphan	0.266	0.3197	0.4414	0.2962	0.204	-0.031	0.404	54.49	0.459	0.451	492	517	-0.430948	0.119923	31.9794	20.6319	22.8885	24.5003
AP017845_IRNRRSh35_Raphan	0.266	0.3197	0.4414	0.2962	0.204	-0.031	0.404	54.49	0.459	0.451	492	517	-0.430948	0.119923	31.9794	20.6319	22.8885	24.5003
AP017840_GRC39_Brassica_o	0.2883	0.301	0.4055	0.3324	0.213	-0.036	0.402	54.56	0.47	0.455	492	517	-0.403095	0.117988	31.0767	20.245	23.4043	25.274
AP017839_GRC38_Brassica_o	0.2883	0.301	0.4027	0.3353	0.213	-0.04	0.4	54.56	0.472	0.456	492	517	-0.403095	0.117988	31.0123	20.245	23.4043	25.3385
AP017819_GRC5_Brassica_ol	0.2959	0.2934	0.411	0.3265	0.214	-0.043	0.398	55.11	0.459	0.453	492	517	-0.403095	0.117988	31.2057	20.1805	23.4687	25.1451
AP017814_TUR79_Raphanus_r	0.3692	0.2436	0.4341	0.2811	0.201	-0.123	0.352	55.17	0.386	0.42	492	517	-0.408704	0.121857	32.2373	18.4397	25.7253	23.5977
AP017808_IRNTuSh18_Brassi	0.3138	0.2883	0.4408	0.2849	0.204	-0.073	0.382	55.01	0.425	0.433	492	517	-0.41528	0.121857	32.4307	19.6647	24.3069	23.5977
AP017801_IRNTOFS6_Sisymbr	0.3155	0.2824	0.4808	0.2412	0.205	-0.041	0.398	51.32	0.392	0.429	492	517	-0.397679	0.117988	32.9465	19.7937	24.1779	23.0819
AP017800_IRNTOFS3_Sisymbr	0.3256	0.2769	0.4426	0.2832	0.215	-0.052	0.394	55.26	0.414	0.433	493	517	-0.417215	0.117988	32.4952	19.5358	24.2424	23.7266
AP017799_IRNTOFS2_Sisymbr	0.3256	0.2769	0.4426	0.2832	0.215	-0.052	0.394	55.26	0.414	0.433	493	517	-0.417215	0.117988	32.4952	19.5358	24.2424	23.7266
AP017797_IRNTKE_Sisymbriu	0.3053	0.2952	0.4672	0.2485	0.205	-0.023	0.409	52.02	0.409	0.434	492	517	-0.422824	0.117988	32.8175	20.1805	23.7911	23.2108
AP017796_IRNTlm1_Impatien	0.3308	0.2692	0.4426	0.2853	0.211	-0.062	0.387	53.65	0.41	0.431	493	517	-0.419149	0.119923	32.3017	19.2134	24.5648	23.9201
AP017790_IRNS4_Sisymbrium	0.3087	0.2857	0.4317	0.3009	0.191	-0.097	0.367	54.45	0.434	0.434	493	517	-0.418569	0.117988	32.3017	19.4068	24.3069	23.9845
AP017789_IRNS3_Sisymbrium	0.3079	0.285	0.429	0.3038	0.189	-0.1	0.365	54.38	0.436	0.435	493	517	-0.412573	0.117988	32.1728	19.4068	24.3069	24.1135
AP017788_IRNS1_Sisymbrium	0.3079	0.285	0.4317	0.3018	0.191	-0.097	0.367	54.4	0.434	0.434	493	517	-0.411992	0.117988	32.3017	19.4068	24.3069	23.9845
AP017785_IRNRN6_Rapistrum	0.3179	0.2846	0.436	0.2882	0.203	-0.075	0.379	52.87	0.424	0.436	493	517	-0.414507	0.117988	32.3017	19.6647	24.049	23.9845
AP017784_IRNRkaraj_Rapist	0.2817	0.3122	0.4753	0.2515	0.212	-0.011	0.417	53.73	0.423	0.436	492	517	-0.412186	0.117988	33.0754	20.5029	23.3398	23.0819
AP017783_IRNRK_Rapistrum_	0.3061	0.2959	0.4767	0.2405	0.211	-0.025	0.409	51.15	0.402	0.432	492	517	-0.40735	0.117988	32.9465	20.1161	23.8556	23.0819
AP017780_IRNRaNi3_Rapistr	0.312	0.2916	0.4332	0.2882	0.203	-0.067	0.383	55.01	0.43	0.438	493	517	-0.415667	0.117988	32.1083	19.7292	24.1135	24.049
AP017779_IRNRaFCh_Cheiran	0.301	0.301	0.4438	0.2773	0.196	-0.089	0.372	54.33	0.431	0.436	492	517	-0.423211	0.119923	32.4952	19.9871	23.9201	23.5977
AP017778_IRNMY57_Brassica	0.3061	0.2959	0.4767	0.2405	0.211	-0.025	0.409	51.15	0.402	0.432	492	517	-0.40735	0.117988	32.9465	20.1161	23.8556	23.0819
AP017769_IRNKBS65_Sisymbr	0.3036	0.2832	0.4863	0.2471	0.208	-0.036	0.402	50.18	0.396	0.429	492	517	-0.405029	0.117988	33.3333	19.8582	23.7266	23.0819
AP017768_IRNKBS58_Sisymbr	0.3061	0.2806	0.4863	0.2471	0.208	-0.032	0.404	50.12	0.394	0.429	492	517	-0.405029	0.117988	33.3333	19.7937	23.7911	23.0819
AP017756_GRC43_wild_Alliu	0.2956	0.2982	0.4617	0.2714	0.197	-0.077	0.378	51.4	0.423	0.431	492	517	-0.405223	0.119923	32.7531	19.4068	24.1779	23.6622
AP017754_IRNEAM1_Mattiola	0.2886	0.3013	0.4533	0.2781	0.206	-0.028	0.407	54.21	0.433	0.442	492	517	-0.402128	0.117988	32.4307	20.374	23.4043	23.7911
AB701717_GBR83_Brassica_o	0.2813	0.2941	0.3989	0.3538	0.205	-0.052	0.392	55.74	0.48	0.457	492	517	-0.424178	0.117988	30.8833	19.9871	23.4043	25.7253
AB701698_BEL1_Rorippa_nas	0.3162	0.2674	0.429	0.313	0.198	-0.1	0.366	52.48	0.431	0.442	492	517	-0.434429	0.117988	31.8504	19.4713	23.9201	24.7582
AB701697_ASP_Allium_sp_Ge	0.2931	0.3008	0.4235	0.3109	0.207	-0.061	0.388	55.4	0.453	0.446	492	517	-0.408898	0.117988	31.7215	20.1805	23.6622	24.4358
AB701693_OS_Orchis_simia_	0.3308	0.2778	0.4556	0.2574	0.202	-0.102	0.362	55.38	0.4	0.429	492	517	-0.397485	0.119923	32.4952	19.6003	24.5648	23.3398
AB701692_ORM_Orchis_morio	0.3333	0.2753	0.4583	0.2544	0.202	-0.102	0.362	55.12	0.396	0.428	492	517	-0.397485	0.119923	32.5596	19.5358	24.6293	23.2753
AB701690_OM-N_Orchis_mili	0.3283	0.2803	0.4556	0.2574	0.201	-0.106	0.36	54.97	0.402	0.43	492	517	-0.397485	0.119923	32.4952	19.6647	24.5003	23.3398
AB701691_OM-A_Orchis_mili	0.3283	0.2803	0.4528	0.2604	0.202	-0.102	0.362	54.7	0.404	0.431	492	517	-0.397485	0.119923	32.4307	19.6647	24.5003	23.4043
AP017815_TUR242_Eruca_sat	0.3079	0.2977	0.416	0.3009	0.197	-0.074	0.379	57.9	0.446	0.446	491	516	-0.427326	0.118217	31.3307	20.0904	24.0956	24.4832
AP017804_IRNTRT9_B._rapa_	0.3299	0.266	0.4645	0.2647	0.205	-0.086	0.373	53.59	0.394	0.426	493	517	-0.417988	0.117988	33.011	19.4068	24.3714	23.2108
AB440238_IRNTRa6_Rapistru	0.3359	0.2615	0.463	0.2655	0.206	-0.089	0.372	52.67	0.39	0.424	492	517	-0.411025	0.119923	32.9465	19.1489	24.6293	23.2753
AP017803_IRNTRa9_Rapistru	0.3274	0.2685	0.4617	0.2684	0.209	-0.073	0.381	53.45	0.398	0.427	493	517	-0.417408	0.117988	33.011	19.4713	24.3069	23.2108
AP017770_IRN_KhCa_Brassic	0.3146	0.289	0.4414	0.2786	0.205	-0.082	0.375	52.49	0.422	0.436	493	517	-0.404836	0.119923	32.2373	19.6647	24.1779	23.9201
AP017763_IRNDM_Chrysanthe	0.3146	0.2839	0.4605	0.2602	0.212	-0.028	0.407	51.5	0.407	0.433	492	517	-0.397872	0.117988	32.5596	19.8582	24.1135	23.4687
AP017794_IRNST_S._loeseli	0.312	0.2864	0.4605	0.2602	0.214	-0.021	0.411	51.36	0.409	0.434	492	517	-0.397872	0.117988	32.5596	19.9226	24.049	23.4687
AP017773_IRNMB6_B._rapa_I	0.2817	0.3122	0.4643	0.2633	0.207	-0.007	0.419	54.41	0.431	0.44	492	517	-0.40735	0.117988	32.6886	20.5029	23.3398	23.4687
AP017795_IRNTH_Hirschfeld	0.3028	0.2952	0.4685	0.2522	0.205	-0.031	0.404	52.59	0.411	0.435	492	517	-0.408511	0.117988	32.7531	20.1161	23.7911	23.3398
AP017873_TUR52_Sinapis_ar	0.2941	0.3018	0.4262	0.3021	0.201	-0.052	0.392	55.27	0.449	0.446	492	517	-0.416248	0.117988	31.7859	20.1161	23.5977	24.5003
AB362513_TUR9_Raphanus_sa	0.25	0.3444	0.4344	0.2941	0.202	-0.031	0.404	53.75	0.478	0.458	492	517	-0.416248	0.117988	31.9149	21.5345	22.2437	24.3069
AP017864_TUR10_R._sativus	0.25	0.3444	0.4344	0.2941	0.202	-0.031	0.404	53.75	0.478	0.458	492	517	-0.416248	0.117988	31.9149	21.5345	22.2437	24.3069
LC537519_CHSE1AB_B._rapa_	0.2952	0.2926	0.4341	0.3038	0.198	-0.077	0.378	54.5	0.443	0.446	492	517	-0.445068	0.117988	31.9149	20.0516	23.5332	24.5003
LC537528_CHZJ23_R._sativu	0.2959	0.2934	0.4341	0.3047	0.197	-0.088	0.372	53.23	0.443	0.446	492	517	-0.426112	0.117988	31.9794	20.1161	23.4687	24.4358
LC537525_CHZH36_Brassica_	0.2832	0.3087	0.429	0.3029	0.201	-0.054	0.39	54.8	0.455	0.45	492	517	-0.414507	0.117988	31.7859	20.4384	23.2108	24.5648
AB701725_ITA8_Abutilon_sp	0.2872	0.2974	0.4344	0.305	0.19	-0.101	0.365	53.14	0.448	0.447	491	517	-0.414507	0.117988	31.9794	20.1161	23.3398	24.5648
AB093600_ITA7_R._raphanis	0.2685	0.3095	0.4321	0.311	0.204	-0.037	0.4	54.62	0.463	0.456	492	517	-0.411992	0.117988	31.7215	20.7608	22.6306	24.8872
KY111267_SW2_R._sativus_2	0.2769	0.3077	0.4239	0.314	0.216	-0.026	0.407	52.67	0.463	0.455	492	517	-0.401354	0.117988	31.528	20.5029	23.0174	24.9516
LC537507_CHN305_R._sativu	0.2685	0.312	0.413	0.3285	0.215	-0.03	0.404	52.54	0.478	0.459	492	517	-0.391103	0.117988	31.2057	20.6319	22.8885	25.274
KX579485_Jj13_R._sativus_	0.2692	0.3103	0.4321	0.311	0.212	-0.037	0.4	53.52	0.463	0.454	492	517	-0.401354	0.117988	31.7215	20.5029	22.8885	24.8872
LC537496_CHN172_R._sativu	0.2744	0.3077	0.4185	0.3227	0.213	-0.037	0.4	53.17	0.47	0.455	492	517	-0.401354	0.117988	31.3991	20.374	23.0819	25.1451
AB701703_DNK3_B._rapa_197	0.2692	0.3231	0.4301	0.3021	0.216	-0.017	0.413	54.58	0.466	0.453	491	517	-0.404836	0.117988	31.7859	20.6963	22.9529	24.5648
AB252107_CZE5_B._rapa_Sou	0.2545	0.3384	0.4329	0.2971	0.204	-0.042	0.398	53.05	0.476	0.456	492	517	-0.400194	0.117988	31.7215	21.0832	22.695	24.5003
AP017867_TUR20_R._raphani	0.2545	0.3384	0.4301	0.3	0.204	-0.042	0.398	52.97	0.478	0.456	492	517	-0.400194	0.117988	31.657	21.0187	22.7595	24.5648
LC537585_UKR28_Brassica_s	0.2583	0.335	0.4317	0.2991	0.211	-0.025	0.409	51.73	0.474	0.454	492	517	-0.399033	0.117988	31.7859	20.8897	22.824	24.5003
LC537591_UKR47_Brassica_o	0.2551	0.3367	0.4356	0.2971	0.209	-0.025	0.409	52.01	0.474	0.454	492	517	-0.399033	0.117988	31.7859	20.8897	22.824	24.5003
LC537592_UKR49_B._olerace	0.2526	0.3418	0.4301	0.3	0.212	-0.018	0.413	52.37	0.48	0.456	492	517	-0.399033	0.117988	31.657	21.0832	22.695	24.5648
LC537590_UKR46_B._olerace	0.2526	0.3393	0.4301	0.3029	0.21	-0.025	0.409	52.21	0.48	0.456	492	517	-0.399033	0.117988	31.657	21.0187	22.695	24.6293
LC537563_MYA1_R._sativus_	0.2908	0.3036	0.4093	0.3254	0.214	-0.04	0.4	54.64	0.465	0.453	492	517	-0.412766	0.117988	31.3346	20.374	23.3398	24.9516
LC537521_CHYK56A_B._rapa_	0.2967	0.2992	0.4093	0.3245	0.217	-0.022	0.411	55.72	0.461	0.454	492	517	-0.413927	0.117988	31.2701	20.4384	23.3398	24.9516
LC537520_CHYK20A_Brassica	0.2985	0.2959	0.4093	0.3245	0.215	-0.026	0.409	55.43	0.459	0.454	492	517	-0.408511	0.117988	31.2057	20.3095	23.4043	25.0806
LC537500_CHN229_B._juncea	0.2977	0.3003	0.405	0.3245	0.214	-0.05	0.394	56.04	0.463	0.451	492	517	-0.413927	0.117988	31.0767	20.0516	23.7911	25.0806
LC537501_CHN241_Brassica_	0.2774	0.3181	0.4093	0.3215	0.213	-0.043	0.398	55.59	0.476	0.456	492	517	-0.40735	0.117988	31.2057	20.6319	23.1464	25.0161
LC537503_CHN244_Brassica_	0.2916	0.3069	0.4011	0.3304	0.217	-0.048	0.396	54.79	0.472	0.453	492	517	-0.412186	0.117988	31.1412	20.245	23.5332	25.0806
LC537527_CHZH34A_B._campe	0.2781	0.3163	0.4011	0.3333	0.213	-0.033	0.404	54.88	0.482	0.458	492	517	-0.413346	0.117988	31.0767	20.5674	23.1464	25.2095
LC537526_CHZH33A_B._junce	0.2781	0.3189	0.3984	0.3333	0.216	-0.033	0.404	55.93	0.484	0.459	492	517	-0.413346	0.117988	31.0123	20.6963	23.0819	25.2095
AB747293_VIET80_R._sativu	0.2901	0.3003	0.4153	0.3195	0.204	-0.025	0.409	56.85	0.459	0.45	492	517	-0.410832	0.117988	31.5925	20.1161	23.4043	24.8872
AB747306_VIET170_B._junce	0.2985	0.2934	0.4126	0.3206	0.214	-0.028	0.407	58.6	0.455	0.449	492	517	-0.405029	0.117988	31.4636	20.0516	23.6622	24.8227
AB747312_VIET177_B._junce	0.2941	0.2992	0.4148	0.3225	0.22	-0.015	0.415	54.87	0.459	0.449	492	517	-0.409284	0.117988	31.4636	19.9871	23.5977	24.9516
AB747299_VIET158_B._junce	0.3061	0.2883	0.3956	0.3402	0.218	-0.025	0.409	57.6	0.463	0.451	492	517	-0.411025	0.117988	31.0123	19.7292	23.9201	25.3385
AB747307_VIET172_B._junce	0.3043	0.289	0.3945	0.3422	0.212	-0.028	0.407	57.19	0.465	0.45	492	517	-0.411025	0.117988	31.0123	19.6003	23.9845	25.403
LC537541_CZE11_B._olerace	0.2908	0.3061	0.3956	0.3363	0.223	-0.015	0.415	55.23	0.476	0.458	492	517	-0.408511	0.117988	30.8833	20.4384	23.3398	25.3385
LC537542_CZE12_B._olerace	0.2985	0.2985	0.4038	0.3274	0.217	-0.026	0.409	55.48	0.463	0.453	492	517	-0.408511	0.117988	31.0767	20.1805	23.5977	25.1451
LC537545_CZE15_B._olerace	0.2959	0.301	0.4011	0.3304	0.217	-0.026	0.409	55.41	0.467	0.455	492	517	-0.408511	0.117988	31.0123	20.245	23.5332	25.2095
LC537543_CZE13_B._olerace	0.3036	0.2959	0.4066	0.3215	0.216	-0.029	0.407	55.44	0.457	0.451	492	517	-0.408511	0.117988	31.1412	20.1161	23.7266	25.0161
LC537547_CZE17_B._olerace	0.301	0.2985	0.4038	0.3245	0.218	-0.022	0.411	55.42	0.461	0.453	492	517	-0.408511	0.117988	31.0767	20.1805	23.6622	25.0806
LC537544_CZE14_B._olerace	0.301	0.2985	0.4038	0.3245	0.218	-0.022	0.411	55.42	0.461	0.453	492	517	-0.408511	0.117988	31.0767	20.1805	23.6622	25.0806
LC537546_CZE16_B._olerace	0.301	0.2985	0.4038	0.3245	0.218	-0.022	0.411	55.42	0.461	0.453	492	517	-0.408511	0.117988	31.0767	20.1805	23.6622	25.0806
LC537537_CZE2_A._rustican	0.2857	0.3112	0.3956	0.3373	0.215	-0.023	0.411	53.7	0.48	0.458	492	517	-0.40793	0.117988	30.9478	20.5674	23.2108	25.274
AP017837_GRC34_B._olerace	0.2857	0.301	0.4153	0.3216	0.229	-0.009	0.419	54.56	0.463	0.455	492	517	-0.411025	0.117988	31.2701	20.4384	23.2108	25.0806
AP017838_GRC35_B._olerace	0.2908	0.2959	0.418	0.3187	0.229	-0.009	0.419	54.58	0.457	0.453	492	517	-0.411025	0.117988	31.3346	20.3095	23.3398	25.0161
AP017823_GRC12_B._olerace	0.2959	0.2934	0.4	0.3382	0.215	-0.04	0.4	55.55	0.467	0.455	492	517	-0.403095	0.117988	30.9478	20.1161	23.5332	25.403
AP017824_GRC16_B._olerace	0.2934	0.2959	0.4137	0.3235	0.216	-0.036	0.402	54.67	0.459	0.454	492	517	-0.402321	0.117988	31.2057	20.245	23.4043	25.1451
AP017830_GRC26_B._olerace	0.2959	0.2934	0.4137	0.3235	0.216	-0.04	0.4	54.97	0.457	0.453	492	517	-0.402321	0.117988	31.2057	20.1805	23.4687	25.1451
AP017820_GRC6_B._oleracea	0.2985	0.2908	0.4137	0.3235	0.215	-0.043	0.398	55.1	0.455	0.453	492	517	-0.402321	0.117988	31.2057	20.1161	23.5332	25.1451
AP017818_GRC4_B._oleracea	0.2813	0.3095	0.4027	0.3353	0.22	-0.026	0.409	55.14	0.478	0.456	492	517	-0.413927	0.117988	31.2701	20.5029	23.0819	25.1451
AB989637_AUST21_H._incana	0.2781	0.3189	0.4164	0.3118	0.213	-0.032	0.404	56.26	0.47	0.454	492	517	-0.411025	0.117988	31.4636	20.6963	23.1464	24.6937
AP017821_GRC10_B._olerace	0.2832	0.3061	0.4	0.3382	0.217	-0.033	0.404	54.79	0.478	0.459	492	517	-0.403095	0.117988	30.9478	20.5029	23.1464	25.403
AP017827_GRC23_B._olerace	0.2857	0.3036	0.4	0.3382	0.217	-0.036	0.402	55.17	0.476	0.458	492	517	-0.403095	0.117988	30.9478	20.4384	23.2108	25.403
AP017828_GRC24_B._olerace	0.2857	0.3036	0.4	0.3382	0.217	-0.036	0.402	55.17	0.476	0.458	492	517	-0.403095	0.117988	30.9478	20.4384	23.2108	25.403
AP017816_GRC2_B._oleracea	0.2832	0.3061	0.3973	0.3412	0.217	-0.036	0.402	54.9	0.48	0.46	492	517	-0.403095	0.117988	30.8833	20.5029	23.1464	25.4674
AP017817_GRC3_B._oleracea	0.2832	0.3061	0.3973	0.3402	0.218	-0.037	0.402	54.76	0.48	0.46	492	517	-0.413153	0.117988	30.8833	20.5674	23.0819	25.4674
AP017822_GRC11_B._olerace	0.2806	0.3087	0.3973	0.3412	0.217	-0.033	0.404	54.9	0.482	0.46	492	517	-0.403095	0.117988	30.8833	20.5674	23.0819	25.4674
AP017829_GRC25_B._olerace	0.2806	0.3087	0.3945	0.3441	0.217	-0.033	0.404	55.11	0.484	0.461	492	517	-0.403095	0.117988	30.8188	20.5674	23.0819	25.5319
LC537477_CHHH29A_B._campe	0.3043	0.289	0.411	0.3235	0.21	-0.036	0.402	56.35	0.453	0.449	492	517	-0.408511	0.117988	31.2701	19.8582	23.7911	25.0806
AB747297_VIET138_B._junce	0.2919	0.3071	0.4121	0.3118	0.217	-0.021	0.411	55.13	0.461	0.454	492	517	-0.412186	0.117988	31.1412	20.4384	23.4687	24.9516
AB747313_VIET178_B._junce	0.3112	0.2883	0.411	0.3156	0.214	-0.05	0.394	55.08	0.447	0.447	492	517	-0.414507	0.117988	31.2701	19.9871	23.9845	24.7582
AB747315_VIET180_B._junce	0.3104	0.2875	0.411	0.3147	0.211	-0.06	0.388	55.13	0.447	0.448	492	517	-0.409091	0.117988	31.2057	19.9226	23.9845	24.8872
AB747314_VIET179_B._junce	0.3079	0.2901	0.4137	0.3118	0.213	-0.046	0.396	54.93	0.447	0.448	492	517	-0.409091	0.117988	31.2701	19.9871	23.9201	24.8227
LC537481_CHK55A_B._rapa_V	0.2952	0.3028	0.3994	0.3323	0.209	-0.044	0.398	56.02	0.47	0.454	492	517	-0.40793	0.117988	31.0123	20.245	23.5977	25.1451
AB747298_VIET153_B._junce	0.3096	0.2919	0.3994	0.3294	0.211	-0.053	0.394	56.13	0.458	0.448	493	517	-0.398453	0.117988	31.0767	19.7937	24.1135	25.0161
LC537578_THA5_R._sativus_	0.3061	0.2908	0.4121	0.3186	0.212	-0.054	0.392	56.34	0.451	0.45	492	517	-0.408511	0.117988	31.2701	20.0516	23.7266	24.9516
LC537577_THA3_R._sativus_	0.3036	0.2959	0.4121	0.3156	0.216	-0.04	0.4	56.24	0.453	0.451	492	517	-0.408511	0.117988	31.2701	20.1805	23.6622	24.8872
LC537579_THA7_R._sativus_	0.301	0.2959	0.4148	0.3156	0.216	-0.043	0.398	56.25	0.453	0.451	492	517	-0.408511	0.117988	31.3346	20.1805	23.5977	24.8872
LC537576_THA2_R._sativus_	0.3138	0.2832	0.4148	0.3156	0.213	-0.058	0.39	56.21	0.443	0.447	492	517	-0.408511	0.117988	31.3346	19.7937	23.9845	24.8872
LC537575_THA1_R._sativus_	0.3061	0.2908	0.4148	0.3156	0.216	-0.043	0.398	56.24	0.449	0.449	492	517	-0.408511	0.117988	31.3346	20.0516	23.7266	24.8872
LC537582_THA13_R._sativus	0.3061	0.2908	0.4148	0.3156	0.217	-0.047	0.396	56.7	0.449	0.449	492	517	-0.408511	0.117988	31.3346	20.0516	23.7266	24.8872
LC537581_THA9_B._juncea_T	0.3036	0.2934	0.4148	0.3156	0.216	-0.043	0.398	56.27	0.451	0.45	492	517	-0.408511	0.117988	31.3346	20.1161	23.6622	24.8872
LC537580_THA8_B._juncea_T	0.3043	0.289	0.4126	0.3196	0.213	-0.043	0.398	56.65	0.451	0.45	492	517	-0.415861	0.117988	31.3346	19.9871	23.6622	25.0161
LC537512_CHN328_Brassica_	0.2985	0.301	0.4	0.3265	0.22	-0.033	0.404	54.73	0.465	0.455	492	517	-0.40735	0.117988	31.0123	20.3095	23.5332	25.1451
LC537510_CHN322_B._pekine	0.3095	0.2916	0.4027	0.3226	0.218	-0.043	0.398	55.36	0.455	0.451	492	517	-0.409091	0.117988	31.0123	19.9871	23.8556	25.1451
LC537506_CHN301_R._sativu	0.2992	0.3043	0.4	0.3235	0.22	-0.033	0.404	55.08	0.465	0.453	492	517	-0.408511	0.117988	31.0123	20.245	23.6622	25.0806
KF246570_ZH1_Phalaenopsis	0.3095	0.2916	0.416	0.3136	0.223	-0.026	0.409	56.28	0.447	0.447	492	517	-0.419729	0.117988	31.4636	19.9871	23.8556	24.6937
KC119185_BJ-B01_B._olerac	0.2967	0.3018	0.4148	0.3156	0.22	-0.028	0.407	55.44	0.457	0.449	492	517	-0.409865	0.117988	31.3991	20.1161	23.6622	24.8227
KC119186_BJ-B02_B._olerac	0.3214	0.2806	0.4093	0.3156	0.218	-0.05	0.394	56.45	0.441	0.446	492	517	-0.403869	0.117988	31.2057	19.6647	24.2424	24.8872
KC119187_BJ-B03_B._olerac	0.3018	0.3018	0.4121	0.3127	0.223	-0.019	0.413	55.16	0.455	0.45	492	517	-0.414507	0.117988	31.3346	20.3095	23.6622	24.6937
LC537530_CHZJ27A_B._campe	0.2934	0.3061	0.4231	0.3029	0.217	-0.029	0.407	54.79	0.453	0.451	492	517	-0.409091	0.117988	31.4636	20.374	23.4687	24.6937
LC537534_SAS1_Crocus_sati	0.312	0.2864	0.4027	0.3265	0.22	-0.039	0.4	55.71	0.453	0.449	492	517	-0.417795	0.117988	31.1412	19.8582	23.9201	25.0806
LC537529_CHZJ25A_R._sativ	0.3095	0.289	0.3984	0.3343	0.215	-0.044	0.398	55.42	0.459	0.451	492	517	-0.4147	0.117988	31.1412	19.9871	23.7911	25.0806
LC537479_CHHZ3A_R._sativu	0.3112	0.2883	0.4027	0.3235	0.211	-0.06	0.388	56.22	0.453	0.449	492	517	-0.406576	0.116054	31.0767	19.7937	24.049	25.0806
AB747287_VIET56_B._juncea	0.2934	0.3036	0.3884	0.3451	0.214	-0.039	0.4	56.34	0.48	0.456	492	517	-0.423791	0.117988	30.9478	20.374	23.4043	25.274
AB747288_VIET58_B._juncea	0.2959	0.301	0.3912	0.3422	0.214	-0.04	0.4	56.31	0.476	0.456	492	517	-0.419729	0.119923	30.8833	20.245	23.5332	25.3385
AB747308_VIET173_B._junce	0.3036	0.2934	0.4148	0.3156	0.216	-0.025	0.409	55.16	0.451	0.449	492	517	-0.415667	0.117988	31.3346	20.0516	23.7266	24.8872
AB747309_VIET174_B._junce	0.3036	0.2959	0.4176	0.3097	0.213	-0.036	0.402	55.4	0.449	0.447	492	517	-0.415667	0.117988	31.3991	19.9871	23.8556	24.7582
AB747310_VIET175_B._junce	0.3036	0.2934	0.4093	0.3215	0.211	-0.039	0.4	56	0.455	0.451	492	517	-0.415667	0.117988	31.1412	19.9871	23.7911	25.0806
LC639370_AD886J_Raphanus_	0.2926	0.3053	0.3945	0.3343	0.209	-0.018	0.413	56.17	0.474	0.455	492	517	-0.390329	0.119923	30.8833	20.3095	23.5977	25.2095
LC639371_AD887J_Raphanus_	0.2926	0.3053	0.3945	0.3333	0.211	-0.019	0.413	56.04	0.474	0.456	492	517	-0.400387	0.119923	30.8833	20.374	23.5332	25.2095
LC639372_AD888J_Raphanus_	0.2926	0.3053	0.3945	0.3333	0.211	-0.019	0.413	56.04	0.474	0.456	492	517	-0.400387	0.119923	30.8833	20.374	23.5332	25.2095
LC639394_FB999J_Brassica_	0.2857	0.3138	0.4077	0.3215	0.227	-0.026	0.409	54.59	0.472	0.456	492	517	-0.40793	0.117988	31.1412	20.6319	23.2108	25.0161
LC639396_FD810J_Raphanus_	0.2609	0.3248	0.436	0.3012	0.221	0.006	0.425	53.6	0.467	0.454	492	517	-0.391876	0.117988	31.8504	20.8253	22.7595	24.5648
LC639397_FD891J_Raphanus_	0.2692	0.3128	0.4185	0.3227	0.213	-0.03	0.404	52.96	0.474	0.457	492	517	-0.401354	0.117988	31.3991	20.5674	22.8885	25.1451
LC639471_KD302J_Raphanus_	0.2711	0.3095	0.4185	0.3217	0.211	-0.038	0.4	53.05	0.472	0.458	492	517	-0.410058	0.117988	31.3346	20.5674	22.8885	25.2095
LC639478_KGB394J_Brassica	0.266	0.3146	0.4239	0.3169	0.21	-0.036	0.4	52.26	0.472	0.456	492	517	-0.402515	0.117988	31.4636	20.5674	22.8885	25.0806
LC639481_KGB964J_Brassica	0.2985	0.2985	0.4093	0.3215	0.221	-0.019	0.413	55.9	0.459	0.452	492	517	-0.40058	0.117988	31.1412	20.1805	23.6622	25.0161
LC639482_KGD373J_Raphanus	0.2795	0.3026	0.4212	0.3198	0.21	-0.044	0.396	53.03	0.463	0.453	492	517	-0.401354	0.117988	31.4636	20.245	23.2108	25.0806
LC639483_KGD55J_Raphanus_	0.3036	0.2883	0.4093	0.3274	0.214	-0.06	0.388	54.67	0.455	0.45	492	517	-0.403288	0.119923	31.2057	19.9226	23.7911	25.0806
LC639498_KGD963J_Raphanus	0.3155	0.2774	0.4038	0.3304	0.213	-0.053	0.392	55.44	0.449	0.449	492	517	-0.401548	0.117988	31.0767	19.7937	23.9845	25.1451
LC639518_MB649J_Brassica_	0.2692	0.3128	0.4212	0.3198	0.211	-0.04	0.398	53.05	0.472	0.456	492	517	-0.401354	0.117988	31.528	20.5674	22.8885	25.0161
LC639523_MD644J_Raphanus_	0.2711	0.312	0.4223	0.3178	0.213	-0.033	0.402	52.52	0.47	0.456	492	517	-0.401354	0.117988	31.4636	20.5674	22.9529	25.0161
LC639525_MD652J_Raphanus_	0.2762	0.3043	0.4158	0.3256	0.211	-0.04	0.398	53.22	0.47	0.456	492	517	-0.395358	0.117988	31.2701	20.374	23.0819	25.274
LC639533_N214_Brassica_ra	0.3087	0.2908	0.4148	0.3136	0.212	-0.047	0.396	55.75	0.447	0.447	492	517	-0.40793	0.117988	31.3991	19.9871	23.8556	24.7582
LC639536_N218_Brassica_ra	0.3018	0.2967	0.4082	0.3215	0.214	-0.039	0.4	54.49	0.457	0.451	492	517	-0.399033	0.117988	31.2701	20.1805	23.6622	24.8872
LC639538_N220_Brassica_ra	0.3018	0.2967	0.4082	0.3215	0.214	-0.039	0.4	54.49	0.457	0.451	492	517	-0.399033	0.117988	31.2701	20.1805	23.6622	24.8872
LC639539_N223_Brassica_ra	0.2992	0.2992	0.4082	0.3215	0.214	-0.036	0.402	54.62	0.459	0.451	492	517	-0.399033	0.117988	31.2701	20.245	23.5977	24.8872
LC639541_N227_Brassica_ra	0.3018	0.2967	0.4082	0.3215	0.214	-0.039	0.4	54.53	0.457	0.45	492	517	-0.399033	0.117988	31.2701	20.1161	23.7266	24.8872
LC639546_ND260J_Raphanus_	0.2751	0.3059	0.4228	0.3188	0.211	-0.037	0.4	52.84	0.465	0.454	492	517	-0.401354	0.117988	31.528	20.3095	23.0819	25.0806
LC639547_ND264J_Raphanus_	0.2977	0.3003	0.4132	0.3175	0.209	-0.04	0.4	56.29	0.457	0.448	492	517	-0.41354	0.117988	31.4636	20.1161	23.7266	24.6937
LC639548_ND271J_Raphanus_	0.2744	0.3103	0.4212	0.3169	0.214	-0.033	0.402	52.06	0.467	0.455	492	517	-0.401354	0.117988	31.4636	20.5029	23.0174	25.0161
LC639549_ND276J_Raphanus_	0.2718	0.3128	0.4185	0.3198	0.211	-0.033	0.402	53.24	0.472	0.456	492	517	-0.401354	0.117988	31.3991	20.5674	22.9529	25.0806
LC639575_OB284J_Brassica_	0.2788	0.3018	0.4158	0.3256	0.208	-0.047	0.394	53.27	0.467	0.455	492	517	-0.395358	0.117988	31.3346	20.245	23.2108	25.2095
LC639577_OB995J_Brassica_	0.2941	0.3069	0.3994	0.3274	0.221	-0.032	0.405	55.03	0.47	0.456	491	517	-0.408511	0.117988	30.9478	20.3095	23.4687	25.274
LC639585_OKB634J_Nasturti	0.2952	0.3003	0.4055	0.3235	0.213	-0.032	0.404	54.68	0.463	0.454	492	517	-0.407544	0.117988	31.1412	20.374	23.4687	25.0161
LC639601_OKD627J_Raphanus	0.2985	0.2985	0.4148	0.3156	0.219	-0.022	0.411	56.39	0.455	0.451	492	517	-0.408511	0.117988	31.3346	20.245	23.5332	24.8872
LC639610_ON16J_Brassica_n	0.2967	0.2992	0.4192	0.3127	0.207	-0.054	0.392	55.67	0.453	0.447	492	517	-0.40793	0.117988	31.528	19.9871	23.7266	24.7582
LC639634_SMD213J_Raphanus	0.2718	0.3128	0.4173	0.3188	0.215	-0.03	0.404	52.95	0.472	0.457	492	517	-0.391103	0.117988	31.3346	20.6319	22.9529	25.0806
LC639650_TRD054J_Raphanus	0.2718	0.3103	0.4212	0.3198	0.213	-0.033	0.402	52.86	0.47	0.456	492	517	-0.401354	0.117988	31.4636	20.5029	22.9529	25.0806
	0.292459	0.300377	0.422111	0.310296				54.3967							31.5778	20.1993	23.5142	24.7087
	0.0195128	0.0151662	0.0210835	0.0243586											0.595378	0.434508	0.530453	0.651871

## Sheet: CP-3
title	T3s	C3s	A3s	G3s	CAI	CBI	Fop	Nc	GC3s	GC	L_sym	L_aa	Gravy	Aromo	%A	%C	%T	%G
KY111274_DJ1_Raphanus_sat	0.3005	0.3052	0.3744	0.3184	0.226	0.003	0.43	61	0.474	0.473	272	288	-0.817014	0.069444	33.2176	21.0648	19.4444	26.2731
KY111273_DJ2_Raphanus_sat	0.2897	0.3178	0.3744	0.315	0.226	0.005	0.43	61	0.482	0.475	272	288	-0.801042	0.069444	33.1019	21.1806	19.4444	26.2731
KY111272_DJ3_Raphanus_sat	0.2958	0.3099	0.3791	0.3166	0.222	-0.008	0.423	61	0.474	0.47	272	288	-0.780903	0.069444	33.3333	20.8333	19.6759	26.1574
KY111271_DJ4_Raphanus_sat	0.2958	0.3099	0.3744	0.32	0.226	0.004	0.43	61	0.478	0.473	272	288	-0.798958	0.069444	33.2176	21.0648	19.4444	26.2731
KY111270_DJ5_Raphanus_sat	0.2958	0.3099	0.3791	0.315	0.226	0.004	0.43	61	0.474	0.472	272	288	-0.798958	0.069444	33.3333	21.0648	19.4444	26.1574
KY111269_DJ6_Raphanus_sat	0.2958	0.3099	0.3744	0.32	0.226	-0.009	0.423	61	0.478	0.472	272	288	-0.798958	0.069444	33.2176	20.9491	19.5602	26.2731
KY111268_SW1_Raphanus_sat	0.2911	0.3146	0.3697	0.325	0.228	-0.003	0.426	61	0.485	0.473	272	288	-0.798958	0.069444	33.1019	20.9491	19.5602	26.3889
KX674733_GJS4_Raphanus_sa	0.3005	0.3052	0.3649	0.33	0.222	-0.022	0.415	61	0.482	0.475	272	288	-0.798958	0.069444	32.9861	20.9491	19.5602	26.5046
KX674732_GJS3_Raphanus_sa	0.3005	0.3052	0.3649	0.33	0.222	-0.022	0.415	61	0.482	0.475	272	288	-0.798958	0.069444	32.9861	20.9491	19.5602	26.5046
KX674731_GJS2_Raphanus_sa	0.3005	0.3052	0.3649	0.33	0.222	-0.022	0.415	61	0.482	0.475	272	288	-0.798958	0.069444	32.9861	20.9491	19.5602	26.5046
KX674730_KIH2_Raphanus_sa	0.3005	0.3052	0.3744	0.32	0.224	-0.016	0.419	61	0.474	0.471	272	288	-0.806597	0.069444	33.1019	20.8333	19.7917	26.2731
KX674729_KIH1_Raphanus_sa	0.3005	0.3052	0.3744	0.32	0.224	-0.016	0.419	61	0.474	0.471	272	288	-0.806597	0.069444	33.1019	20.8333	19.7917	26.2731
KX579484_Jj16_Raphanus_sa	0.293	0.307	0.3821	0.315	0.223	-0.005	0.425	61	0.473	0.471	273	288	-0.771528	0.069444	33.3333	21.0648	19.5602	26.0417
DQ648591_CAR37A_Cochleari	0.3125	0.2933	0.3349	0.37	0.225	-0.008	0.424	61	0.498	0.475	271	288	-0.805208	0.069444	32.5231	20.1389	20.0231	27.3148
KU140422_R065_Raphanus_sa	0.2958	0.3099	0.3697	0.325	0.228	-0.01	0.423	60.38	0.482	0.473	272	288	-0.79375	0.069444	32.9861	20.9491	19.6759	26.3889
KU140421_R041_Raphanus_sa	0.2958	0.3099	0.3649	0.33	0.223	-0.016	0.419	61	0.485	0.476	272	288	-0.798958	0.069444	32.9861	21.0648	19.4444	26.5046
KR153040_WFLB14_Raphanus_	0.2958	0.3099	0.3744	0.32	0.226	-0.009	0.423	61	0.478	0.472	272	288	-0.798958	0.069444	33.2176	20.9491	19.5602	26.2731
KR153039_LWLB_Raphanus_sa	0.2958	0.3146	0.3697	0.32	0.23	-0.003	0.426	61	0.482	0.473	272	288	-0.798958	0.069444	33.1019	21.0648	19.5602	26.2731
KR153038_CCLB_Raphanus_sa	0.2958	0.3099	0.3744	0.32	0.226	-0.009	0.423	61	0.478	0.472	272	288	-0.798958	0.069444	33.2176	20.9491	19.5602	26.2731
HQ637383_CAR51_Cochlearia	0.3077	0.2981	0.3396	0.365	0.227	0.005	0.432	61	0.498	0.475	271	288	-0.805208	0.069444	32.6389	20.2546	19.9074	27.1991
AB252117_GRC42_wild_Alliu	0.2788	0.3173	0.4104	0.3035	0.233	0.025	0.445	61	0.467	0.459	272	288	-0.819792	0.069444	34.6065	20.6019	19.4444	25.3472
AB093611_BZ1_Brassica_ole	0.2607	0.3175	0.3679	0.3582	0.235	0.003	0.43	61	0.511	0.481	272	288	-0.81875	0.069444	33.2176	21.0648	18.6343	27.0833
AB093606_RUS1_Armoracia_r	0.311	0.2871	0.3491	0.36	0.221	-0.007	0.424	61	0.487	0.473	271	288	-0.807292	0.069444	32.7546	20.1389	19.9074	27.1991
AB093598_Al_Alliaria_offi	0.3237	0.2802	0.3981	0.31	0.233	-0.001	0.432	61	0.443	0.454	271	288	-0.826389	0.069444	34.4907	19.7917	20.1389	25.5787
AP017884_TUR77_Raphanus_s	0.2986	0.3033	0.3774	0.3234	0.211	-0.024	0.415	61	0.474	0.473	272	288	-0.824306	0.069444	33.3333	20.9491	19.3287	26.3889
AP017854_IRNWRSh40_Raphan	0.2804	0.3178	0.3981	0.3	0.214	0.011	0.434	60.71	0.471	0.471	272	288	-0.802431	0.069444	33.7963	21.2963	19.0972	25.8102
AP017846_IRNSRSh35_Raphan	0.2757	0.3224	0.3981	0.3	0.215	0.018	0.438	60.02	0.474	0.472	272	288	-0.802431	0.069444	33.7963	21.412	18.9815	25.8102
AP017845_IRNRRSh35_Raphan	0.2804	0.3131	0.3981	0.305	0.211	0.005	0.43	60.71	0.471	0.471	272	288	-0.802431	0.069444	33.7963	21.1806	19.0972	25.9259
AP017840_GRC39_Brassica_o	0.2749	0.3033	0.3709	0.3515	0.226	0.03	0.445	61	0.496	0.479	272	288	-0.819444	0.069444	33.1019	20.7176	18.9815	27.1991
AP017839_GRC38_Brassica_o	0.2749	0.3033	0.3709	0.3498	0.227	0.035	0.449	61	0.496	0.48	272	288	-0.8375	0.069444	33.1019	20.8333	18.8657	27.1991
AP017819_GRC5_Brassica_ol	0.2844	0.2938	0.3756	0.3465	0.223	-0.002	0.426	61	0.485	0.475	272	288	-0.819444	0.069444	33.2176	20.3704	19.3287	27.0833
AP017814_TUR79_Raphanus_r	0.3014	0.3062	0.3803	0.3168	0.204	-0.004	0.426	61	0.471	0.464	272	288	-0.835417	0.069444	33.7963	20.7176	19.7917	25.6944
AP017808_IRNTuSh18_Brassi	0.335	0.2864	0.3744	0.32	0.219	-0.021	0.421	61	0.454	0.453	271	288	-0.834722	0.069444	34.0278	19.7917	20.7176	25.463
AP017801_IRNTOFS6_Sisymbr	0.2844	0.3128	0.4265	0.2764	0.212	-0.003	0.428	59.14	0.446	0.458	271	288	-0.809028	0.069444	34.6065	20.4861	19.5602	25.3472
AP017800_IRNTOFS3_Sisymbr	0.3238	0.2667	0.4211	0.3026	0.199	-0.045	0.406	60.26	0.424	0.45	271	288	-0.803472	0.069444	34.838	19.7917	20.1389	25.2315
AP017799_IRNTOFS2_Sisymbr	0.3238	0.2667	0.4231	0.3041	0.2	-0.048	0.406	60.42	0.424	0.449	271	288	-0.806945	0.072917	34.838	19.6759	20.2546	25.2315
AP017797_IRNTKE_Sisymbriu	0.283	0.316	0.419	0.2828	0.208	-0.016	0.421	58.59	0.454	0.461	271	288	-0.807986	0.069444	34.375	20.6019	19.5602	25.463
AP017796_IRNTlm1_Impatien	0.3365	0.2559	0.4306	0.2872	0.194	-0.064	0.395	58.6	0.406	0.444	271	288	-0.805556	0.069444	34.9537	19.4444	20.6019	25
AP017790_IRNS4_Sisymbrium	0.2919	0.3301	0.3632	0.3234	0.21	0	0.43	61	0.493	0.471	272	288	-0.830903	0.069444	33.3333	21.2963	19.5602	25.8102
AP017789_IRNS3_Sisymbrium	0.3048	0.3238	0.3619	0.3216	0.212	-0.009	0.426	61	0.485	0.469	272	288	-0.833333	0.072917	33.2176	21.1806	19.9074	25.6944
AP017788_IRNS1_Sisymbrium	0.2905	0.3286	0.3632	0.3234	0.207	-0.001	0.43	61	0.493	0.473	272	288	-0.848958	0.069444	33.2176	21.2963	19.4444	26.0417
AP017785_IRNRN6_Rapistrum	0.3349	0.2594	0.4279	0.2872	0.194	-0.089	0.38	60.8	0.41	0.448	271	288	-0.806597	0.069444	34.7222	19.6759	20.4861	25.1157
AP017784_IRNRkaraj_Rapist	0.2891	0.3033	0.4265	0.2814	0.21	-0.023	0.417	58.67	0.443	0.456	271	288	-0.809028	0.069444	34.6065	20.1389	19.7917	25.463
AP017783_IRNRK_Rapistrum_	0.2877	0.3066	0.4218	0.28	0.208	-0.008	0.424	58.85	0.446	0.461	271	288	-0.812153	0.069444	34.2593	20.3704	19.6759	25.6944
AP017780_IRNRaNi3_Rapistr	0.3192	0.2723	0.4327	0.2835	0.19	-0.081	0.384	59.82	0.417	0.449	271	288	-0.780208	0.069444	34.838	20.0231	20.2546	24.8843
AP017779_IRNRaFCh_Cheiran	0.3252	0.2913	0.385	0.3119	0.214	-0.028	0.415	61	0.452	0.455	272	288	-0.818056	0.069444	34.0278	20.0231	20.4861	25.463
AP017778_IRNMY57_Brassica	0.2877	0.3066	0.4265	0.275	0.208	-0.008	0.424	58.71	0.443	0.459	271	288	-0.812153	0.069444	34.375	20.3704	19.6759	25.5787
AP017769_IRNKBS65_Sisymbr	0.3	0.2952	0.381	0.3333	0.208	-0.063	0.395	58.72	0.472	0.465	271	288	-0.818056	0.069444	33.6806	20.0231	19.7917	26.5046
AP017768_IRNKBS58_Sisymbr	0.3048	0.2905	0.381	0.3333	0.203	-0.07	0.391	58.97	0.469	0.464	271	288	-0.845486	0.069444	33.7963	20.0231	19.7917	26.3889
AP017756_GRC43_wild_Alliu	0.2885	0.3125	0.4057	0.3035	0.233	0.031	0.449	61	0.463	0.458	272	288	-0.819792	0.069444	34.4907	20.4861	19.6759	25.3472
AP017754_IRNEAM1_Mattiola	0.2762	0.3143	0.4	0.3182	0.212	-0.019	0.421	61	0.476	0.468	271	288	-0.810417	0.072917	34.0278	20.6019	19.213	26.1574
AB701717_GBR83_Brassica_o	0.2762	0.319	0.3568	0.3515	0.231	0.023	0.441	61	0.507	0.481	272	288	-0.817361	0.069444	32.8704	21.0648	18.9815	27.0833
AB701698_BEL1_Rorippa_nas	0.2629	0.3052	0.3674	0.3596	0.219	0.033	0.443	54.16	0.505	0.483	273	288	-0.772917	0.069444	32.6389	20.4861	19.0972	27.7778
AB701697_ASP_Allium_sp_Ge	0.311	0.3014	0.3876	0.3116	0.208	-0.048	0.402	59.03	0.461	0.459	271	288	-0.841667	0.072917	33.912	20.3704	20.1389	25.5787
AB701693_OS_Orchis_simia_	0.2582	0.2958	0.436	0.2985	0.192	-0.045	0.404	59.78	0.456	0.469	270	286	-0.770629	0.06993	34.3823	20.3963	18.7646	26.4569
AB701692_ORM_Orchis_morio	0.257	0.2944	0.436	0.2985	0.189	-0.051	0.4	59.64	0.456	0.47	270	286	-0.75979	0.06993	34.2657	20.3963	18.7646	26.5734
AB701690_OM-N_Orchis_mili	0.2558	0.293	0.436	0.2985	0.185	-0.055	0.396	59.76	0.456	0.47	270	286	-0.753497	0.06993	34.1492	20.2797	18.8811	26.69
AB701691_OM-A_Orchis_mili	0.2558	0.293	0.436	0.2985	0.185	-0.055	0.396	59.76	0.456	0.47	270	286	-0.753497	0.06993	34.1492	20.2797	18.8811	26.69
AP017815_TUR242_Eruca_sat	0.3269	0.2788	0.3679	0.3333	0.216	0.004	0.432	61	0.461	0.461	271	287	-0.833101	0.069686	33.4495	19.8606	20.4413	26.2485
AP017804_IRNTRT9_B._rapa_	0.3221	0.2837	0.3491	0.3582	0.209	-0.029	0.415	61	0.482	0.468	272	288	-0.844792	0.069444	33.2176	20.3704	20.0231	26.3889
AB440238_IRNTRa6_Rapistru	0.3285	0.285	0.338	0.3614	0.218	-0.008	0.426	61	0.485	0.469	272	288	-0.828819	0.069444	32.8704	20.2546	20.2546	26.6204
AP017803_IRNTRa9_Rapistru	0.3333	0.2802	0.338	0.3614	0.22	-0.01	0.426	61	0.482	0.469	272	288	-0.844792	0.069444	32.8704	20.2546	20.2546	26.6204
AP017770_IRN_KhCa_Brassic	0.3349	0.2594	0.4279	0.2887	0.197	-0.057	0.399	59.27	0.41	0.446	271	288	-0.805556	0.069444	34.838	19.5602	20.6019	25
AP017763_IRNDM_Chrysanthe	0.2891	0.3033	0.4	0.3131	0.2	-0.061	0.395	58.62	0.465	0.463	271	288	-0.805903	0.069444	34.1435	20.2546	19.5602	26.0417
AP017794_IRNST_S._loeseli	0.2891	0.3033	0.4	0.3131	0.2	-0.061	0.395	58.62	0.465	0.463	271	288	-0.805903	0.069444	34.1435	20.2546	19.5602	26.0417
AP017773_IRNMB6_B._rapa_I	0.2986	0.2938	0.4218	0.2864	0.203	-0.049	0.402	60.51	0.439	0.457	271	288	-0.809028	0.069444	34.4907	20.1389	19.7917	25.5787
AP017795_IRNTH_Hirschfeld	0.283	0.3066	0.434	0.275	0.209	-0.006	0.426	59.02	0.441	0.457	272	288	-0.818056	0.069444	34.838	20.4861	19.4444	25.2315
AP017873_TUR52_Sinapis_ar	0.3033	0.2986	0.3774	0.3234	0.222	-0.011	0.423	61	0.471	0.472	272	288	-0.824306	0.069444	33.3333	20.8333	19.4444	26.3889
AB362513_TUR9_Raphanus_sa	0.3033	0.3128	0.3538	0.3333	0.213	-0.032	0.412	61	0.489	0.476	272	288	-0.830208	0.069444	32.8704	21.0648	19.5602	26.5046
AP017864_TUR10_R._sativus	0.3033	0.3128	0.3585	0.3284	0.215	-0.024	0.415	61	0.485	0.476	272	288	-0.832986	0.069444	32.9861	21.1806	19.4444	26.3889
LC537519_CHSE1AB_B._rapa_	0.3052	0.3099	0.3679	0.3134	0.219	0.025	0.441	61	0.474	0.47	272	288	-0.829167	0.069444	32.9861	20.7176	20.0231	26.2731
LC537528_CHZJ23_R._sativu	0.3192	0.2958	0.3396	0.3433	0.214	-0.003	0.426	61	0.485	0.475	272	288	-0.8375	0.069444	32.2917	20.4861	20.2546	26.9676
LC537525_CHZH36_Brassica_	0.3099	0.3052	0.3491	0.3333	0.214	-0.003	0.426	61	0.485	0.475	272	288	-0.8375	0.069444	32.5231	20.7176	20.0231	26.7361
AB701725_ITA8_Abutilon_sp	0.3084	0.2991	0.3649	0.325	0.22	0.024	0.441	61	0.474	0.476	272	288	-0.786806	0.069444	32.7546	21.0648	19.6759	26.5046
AB093600_ITA7_R._raphanis	0.2944	0.3084	0.3602	0.335	0.221	0.011	0.434	61	0.489	0.479	272	288	-0.801042	0.069444	32.6389	21.1806	19.4444	26.7361
KY111267_SW2_R._sativus_2	0.2911	0.3146	0.3697	0.325	0.228	-0.003	0.426	61	0.485	0.473	272	288	-0.798958	0.069444	33.1019	20.9491	19.5602	26.3889
LC537507_CHN305_R._sativu	0.3005	0.3099	0.3744	0.315	0.229	-0.003	0.426	61	0.474	0.472	272	288	-0.798958	0.069444	33.2176	21.0648	19.5602	26.1574
KX579485_Jj13_R._sativus_	0.2958	0.3099	0.3791	0.315	0.226	-0.009	0.423	61	0.474	0.471	272	288	-0.798958	0.069444	33.3333	20.9491	19.5602	26.1574
LC537496_CHN172_R._sativu	0.2958	0.3099	0.3744	0.32	0.226	-0.009	0.423	61	0.478	0.472	272	288	-0.798958	0.069444	33.2176	20.9491	19.5602	26.2731
AB701703_DNK3_B._rapa_197	0.2919	0.3062	0.3286	0.3812	0.233	0.002	0.43	61	0.518	0.485	272	288	-0.816667	0.069444	32.2917	20.9491	19.213	27.5463
AB252107_CZE5_B._rapa_Sou	0.2714	0.3095	0.4038	0.3168	0.226	-0.01	0.423	60.76	0.474	0.47	272	288	-0.817361	0.069444	34.0278	20.7176	18.9815	26.2731
AP017867_TUR20_R._raphani	0.2667	0.3143	0.4038	0.3168	0.225	-0.016	0.419	60.75	0.478	0.47	272	288	-0.81875	0.069444	34.1435	20.7176	18.8657	26.2731
LC537585_UKR28_Brassica_s	0.2714	0.3095	0.3991	0.3218	0.226	-0.01	0.423	61	0.478	0.471	272	288	-0.817361	0.069444	33.912	20.7176	18.9815	26.3889
LC537591_UKR47_Brassica_o	0.2714	0.3095	0.4038	0.3168	0.224	-0.023	0.415	61	0.474	0.47	272	288	-0.817361	0.069444	34.0278	20.7176	18.9815	26.2731
LC537592_UKR49_B._olerace	0.2714	0.3095	0.4038	0.3168	0.224	-0.023	0.415	61	0.474	0.47	272	288	-0.817361	0.069444	34.0278	20.7176	18.9815	26.2731
LC537590_UKR46_B._olerace	0.2714	0.3095	0.4038	0.3168	0.224	-0.023	0.415	61	0.474	0.47	272	288	-0.817361	0.069444	34.0278	20.7176	18.9815	26.2731
LC537563_MYA1_R._sativus_	0.2938	0.2938	0.3726	0.3433	0.228	-0.01	0.423	61	0.482	0.473	272	288	-0.817361	0.069444	33.2176	20.4861	19.4444	26.8519
LC537521_CHYK56A_B._rapa_	0.2891	0.3033	0.3679	0.3433	0.226	-0.003	0.426	61	0.489	0.476	272	288	-0.817361	0.069444	33.1019	20.7176	19.3287	26.8519
LC537520_CHYK20A_Brassica	0.2891	0.3033	0.3679	0.3433	0.226	-0.003	0.426	61	0.489	0.476	272	288	-0.817361	0.069444	33.1019	20.7176	19.3287	26.8519
LC537500_CHN229_B._juncea	0.2749	0.3128	0.3585	0.3582	0.226	-0.01	0.423	61	0.507	0.48	272	288	-0.822569	0.065972	32.8704	20.8333	19.0972	27.1991
LC537501_CHN241_Brassica_	0.281	0.3095	0.3491	0.3682	0.225	-0.025	0.415	61	0.511	0.481	272	288	-0.841319	0.069444	32.7546	20.7176	19.0972	27.4306
LC537503_CHN244_Brassica_	0.2891	0.2986	0.3632	0.3532	0.223	-0.014	0.419	61	0.493	0.475	272	288	-0.807639	0.069444	32.9861	20.3704	19.5602	27.0833
LC537527_CHZH34A_B._campe	0.2891	0.2986	0.3538	0.3632	0.223	-0.016	0.419	61	0.5	0.479	272	288	-0.815972	0.069444	32.7546	20.6019	19.3287	27.3148
LC537526_CHZH33A_B._junce	0.2891	0.2986	0.3538	0.365	0.228	-0.004	0.426	61	0.5	0.478	272	288	-0.813542	0.069444	32.8704	20.4861	19.3287	27.3148
AB747293_VIET80_R._sativu	0.2857	0.3048	0.3726	0.3433	0.232	-0.004	0.426	60.04	0.489	0.473	272	288	-0.815278	0.069444	33.3333	20.6019	19.3287	26.7361
AB747306_VIET170_B._junce	0.2857	0.3048	0.3774	0.3383	0.228	-0.024	0.415	61	0.485	0.472	272	288	-0.815278	0.069444	33.4491	20.6019	19.3287	26.6204
AB747312_VIET177_B._junce	0.2762	0.319	0.3821	0.3284	0.231	-0.004	0.426	61	0.489	0.472	272	288	-0.823958	0.069444	33.6806	20.9491	19.0972	26.2731
AB747299_VIET158_B._junce	0.2925	0.2972	0.3632	0.3465	0.227	-0.002	0.426	61	0.489	0.477	272	288	-0.820486	0.069444	32.7546	20.4861	19.5602	27.1991
AB747307_VIET172_B._junce	0.2958	0.2911	0.3726	0.335	0.221	-0.013	0.419	61	0.478	0.476	272	288	-0.823611	0.069444	32.7546	20.3704	19.6759	27.1991
LC537541_CZE11_B._olerace	0.2559	0.327	0.3585	0.3632	0.236	0.029	0.445	61	0.522	0.486	272	288	-0.817361	0.069444	32.8704	21.2963	18.5185	27.3148
LC537542_CZE12_B._olerace	0.2559	0.327	0.3602	0.36	0.233	0.033	0.446	61	0.52	0.486	271	288	-0.810417	0.069444	32.7546	21.1806	18.6343	27.4306
LC537545_CZE15_B._olerace	0.2547	0.3255	0.3585	0.3632	0.237	0.043	0.452	61	0.522	0.487	272	288	-0.819444	0.069444	32.7546	21.2963	18.5185	27.4306
LC537543_CZE13_B._olerace	0.2547	0.3255	0.3585	0.3632	0.231	0.03	0.445	61	0.522	0.488	272	288	-0.819444	0.069444	32.7546	21.412	18.4028	27.4306
LC537547_CZE17_B._olerace	0.2547	0.3255	0.3632	0.3582	0.233	0.03	0.445	61	0.518	0.486	272	288	-0.819444	0.069444	32.8704	21.2963	18.5185	27.3148
LC537544_CZE14_B._olerace	0.2547	0.3255	0.3632	0.3582	0.233	0.03	0.445	61	0.518	0.486	272	288	-0.819444	0.069444	32.8704	21.2963	18.5185	27.3148
LC537546_CZE16_B._olerace	0.2547	0.3255	0.3632	0.3582	0.233	0.03	0.445	61	0.518	0.486	272	288	-0.819444	0.069444	32.8704	21.2963	18.5185	27.3148
LC537537_CZE2_A._rustican	0.2701	0.3128	0.3679	0.3532	0.231	0.003	0.43	61	0.504	0.48	272	288	-0.817361	0.069444	33.1019	20.9491	18.8657	27.0833
AP017837_GRC34_B._olerace	0.2796	0.2986	0.385	0.3366	0.217	-0.015	0.419	61	0.482	0.475	272	288	-0.819444	0.069444	33.4491	20.6019	19.0972	26.8519
AP017838_GRC35_B._olerace	0.2796	0.2986	0.3803	0.3416	0.216	-0.021	0.415	61	0.485	0.476	272	288	-0.819444	0.069444	33.3333	20.6019	19.0972	26.9676
AP017823_GRC12_B._olerace	0.2796	0.2986	0.3897	0.3317	0.227	0.011	0.434	61	0.478	0.472	272	288	-0.819444	0.069444	33.5648	20.4861	19.213	26.7361
AP017824_GRC16_B._olerace	0.2844	0.2938	0.3803	0.3416	0.223	-0.002	0.426	61	0.482	0.473	272	288	-0.819444	0.069444	33.3333	20.3704	19.3287	26.9676
AP017830_GRC26_B._olerace	0.2844	0.2938	0.3803	0.3416	0.223	-0.002	0.426	61	0.482	0.473	272	288	-0.819444	0.069444	33.3333	20.3704	19.3287	26.9676
AP017820_GRC6_B._oleracea	0.2844	0.2938	0.3803	0.3416	0.223	-0.002	0.426	61	0.482	0.473	272	288	-0.819444	0.069444	33.3333	20.3704	19.3287	26.9676
AP017818_GRC4_B._oleracea	0.2654	0.3128	0.3756	0.3465	0.227	0.024	0.441	61	0.5	0.48	272	288	-0.819444	0.069444	33.2176	20.9491	18.75	27.0833
AB989637_AUST21_H._incana	0.283	0.2972	0.3774	0.3433	0.223	-0.01	0.423	61	0.485	0.476	272	288	-0.825	0.072917	33.1019	20.4861	19.3287	27.0833
AP017821_GRC10_B._olerace	0.2701	0.3081	0.385	0.3366	0.227	0.03	0.445	61	0.489	0.477	272	288	-0.819444	0.069444	33.4491	20.8333	18.8657	26.8519
AP017827_GRC23_B._olerace	0.2701	0.3081	0.3756	0.3465	0.226	0.024	0.441	61	0.496	0.478	272	288	-0.820833	0.069444	33.3333	20.7176	18.8657	27.0833
AP017828_GRC24_B._olerace	0.2701	0.3081	0.3756	0.3465	0.226	0.024	0.441	61	0.496	0.478	272	288	-0.820833	0.069444	33.3333	20.7176	18.8657	27.0833
AP017816_GRC2_B._oleracea	0.2654	0.3128	0.3803	0.3416	0.228	0.03	0.445	61	0.496	0.479	272	288	-0.819444	0.069444	33.3333	20.9491	18.75	26.9676
AP017817_GRC3_B._oleracea	0.2654	0.3128	0.3803	0.3416	0.228	0.03	0.445	61	0.496	0.479	272	288	-0.819444	0.069444	33.3333	20.9491	18.75	26.9676
AP017822_GRC11_B._olerace	0.2654	0.3128	0.3803	0.3416	0.228	0.03	0.445	61	0.496	0.479	272	288	-0.819444	0.069444	33.3333	20.9491	18.75	26.9676
AP017829_GRC25_B._olerace	0.2654	0.3128	0.3803	0.3416	0.228	0.03	0.445	61	0.496	0.479	272	288	-0.819444	0.069444	33.3333	20.9491	18.75	26.9676
LC537477_CHHH29A_B._campe	0.2619	0.3333	0.3632	0.3483	0.236	0.028	0.445	61	0.515	0.483	272	288	-0.815278	0.069444	33.1019	21.412	18.6343	26.8519
AB747297_VIET138_B._junce	0.2844	0.2986	0.3821	0.3366	0.223	-0.003	0.426	61	0.482	0.476	272	288	-0.818403	0.069444	33.3333	20.7176	19.0972	26.8519
AB747313_VIET178_B._junce	0.283	0.3066	0.3679	0.3433	0.223	0.004	0.43	61	0.493	0.478	272	288	-0.818056	0.069444	32.9861	20.8333	19.213	26.9676
AB747315_VIET180_B._junce	0.2642	0.3208	0.3774	0.3383	0.221	0.017	0.438	61	0.5	0.48	272	288	-0.818056	0.069444	33.2176	21.1806	18.75	26.8519
AB747314_VIET179_B._junce	0.2749	0.3081	0.3726	0.3483	0.227	0.01	0.434	61	0.496	0.478	272	288	-0.815972	0.069444	33.2176	20.8333	18.9815	26.9676
LC537481_CHK55A_B._rapa_V	0.2844	0.3033	0.3679	0.3483	0.226	-0.003	0.426	61	0.493	0.476	272	288	-0.815972	0.069444	33.1019	20.6019	19.3287	26.9676
AB747298_VIET153_B._junce	0.2796	0.3081	0.3538	0.365	0.227	0.003	0.43	61	0.507	0.479	272	288	-0.814931	0.069444	32.8704	20.7176	19.213	27.1991
LC537578_THA5_R._sativus_	0.281	0.3143	0.3744	0.34	0.236	-0.005	0.426	61	0.493	0.475	272	288	-0.813194	0.069444	33.4491	20.9491	19.0972	26.5046
LC537577_THA3_R._sativus_	0.2857	0.3095	0.3744	0.34	0.236	-0.005	0.426	61	0.489	0.473	272	288	-0.813194	0.069444	33.4491	20.8333	19.213	26.5046
LC537579_THA7_R._sativus_	0.2844	0.3128	0.3744	0.335	0.234	-0.004	0.426	61	0.489	0.475	272	288	-0.815278	0.069444	33.3333	20.9491	19.213	26.5046
LC537576_THA2_R._sativus_	0.2762	0.319	0.3744	0.34	0.239	0.008	0.434	61	0.496	0.476	272	288	-0.813194	0.069444	33.4491	21.0648	18.9815	26.5046
LC537575_THA1_R._sativus_	0.281	0.3143	0.3602	0.355	0.236	-0.012	0.423	61	0.504	0.478	272	288	-0.813194	0.069444	33.1019	20.9491	19.0972	26.8519
LC537582_THA13_R._sativus	0.281	0.3143	0.3697	0.345	0.235	-0.012	0.423	61	0.496	0.476	272	288	-0.813194	0.069444	33.3333	20.9491	19.0972	26.6204
LC537581_THA9_B._juncea_T	0.2796	0.3128	0.3697	0.345	0.23	-0.017	0.419	61	0.496	0.477	272	288	-0.815278	0.069444	33.2176	20.9491	19.0972	26.7361
LC537580_THA8_B._juncea_T	0.2857	0.3095	0.3744	0.34	0.236	-0.005	0.426	61	0.489	0.473	272	288	-0.813194	0.069444	33.4491	20.8333	19.213	26.5046
LC537512_CHN328_Brassica_	0.2607	0.327	0.3632	0.3532	0.226	-0.01	0.423	61	0.515	0.483	272	288	-0.817361	0.069444	32.9861	21.1806	18.75	27.0833
LC537510_CHN322_B._pekine	0.2559	0.3318	0.3632	0.3532	0.227	-0.003	0.426	61	0.518	0.484	272	288	-0.817361	0.069444	32.9861	21.2963	18.6343	27.0833
LC537506_CHN301_R._sativu	0.2654	0.3223	0.3585	0.3582	0.225	-0.01	0.423	61	0.515	0.483	272	288	-0.817361	0.069444	32.8704	21.0648	18.8657	27.1991
KF246570_ZH1_Phalaenopsis	0.2559	0.3318	0.3443	0.3731	0.225	0.011	0.434	61	0.533	0.488	272	288	-0.831597	0.069444	32.5231	21.2963	18.6343	27.5463
KC119185_BJ-B01_B._olerac	0.2701	0.3175	0.3632	0.3532	0.227	-0.003	0.426	61	0.507	0.48	272	288	-0.817361	0.069444	32.9861	20.9491	18.9815	27.0833
KC119186_BJ-B02_B._olerac	0.2654	0.3223	0.3632	0.3532	0.225	-0.008	0.423	61	0.511	0.48	272	288	-0.809028	0.069444	32.9861	20.9491	18.9815	27.0833
KC119187_BJ-B03_B._olerac	0.2701	0.3175	0.3538	0.3632	0.225	-0.003	0.426	61	0.515	0.483	272	288	-0.817361	0.069444	32.7546	20.9491	18.9815	27.3148
LC537530_CHZJ27A_B._campe	0.2796	0.3081	0.3538	0.3632	0.234	0.003	0.43	61	0.507	0.48	272	288	-0.817361	0.069444	32.7546	20.7176	19.213	27.3148
LC537534_SAS1_Crocus_sati	0.283	0.3066	0.3679	0.3433	0.223	0.004	0.43	61	0.493	0.478	272	288	-0.819444	0.069444	32.9861	20.8333	19.213	26.9676
LC537529_CHZJ25A_R._sativ	0.2844	0.3033	0.3679	0.3483	0.222	0.003	0.43	61	0.493	0.477	272	288	-0.817361	0.069444	33.1019	20.7176	19.213	26.9676
LC537479_CHHZ3A_R._sativu	0.2749	0.3175	0.3491	0.3632	0.223	-0.002	0.426	61	0.515	0.483	272	288	-0.801389	0.069444	32.6389	21.0648	19.0972	27.1991
AB747287_VIET56_B._juncea	0.2891	0.2986	0.3585	0.3582	0.221	-0.023	0.415	61	0.496	0.477	272	288	-0.817361	0.069444	32.8704	20.4861	19.4444	27.1991
AB747288_VIET58_B._juncea	0.2938	0.2986	0.3538	0.3582	0.223	-0.023	0.415	61	0.496	0.477	272	288	-0.817361	0.069444	32.7546	20.4861	19.5602	27.1991
AB747308_VIET173_B._junce	0.2619	0.3286	0.3726	0.3433	0.234	0.028	0.445	61	0.507	0.48	272	288	-0.815278	0.069444	33.3333	21.2963	18.6343	26.7361
AB747309_VIET174_B._junce	0.2796	0.3175	0.3679	0.3383	0.233	0.035	0.449	61	0.496	0.479	272	288	-0.817361	0.069444	33.1019	21.1806	18.9815	26.7361
AB747310_VIET175_B._junce	0.2749	0.3175	0.3632	0.3483	0.233	0.035	0.449	61	0.504	0.481	272	288	-0.817361	0.069444	32.9861	21.1806	18.8657	26.9676
LC639370_AD886J_Raphanus_	0.2891	0.2986	0.3774	0.3383	0.224	-0.003	0.426	61	0.482	0.473	272	288	-0.824653	0.069444	33.3333	20.6019	19.3287	26.7361
LC639371_AD887J_Raphanus_	0.2938	0.2938	0.3774	0.3383	0.223	-0.01	0.423	61	0.478	0.472	272	288	-0.824653	0.069444	33.3333	20.4861	19.4444	26.7361
LC639372_AD888J_Raphanus_	0.2891	0.2986	0.3774	0.3383	0.224	-0.003	0.426	61	0.482	0.473	272	288	-0.824653	0.069444	33.3333	20.6019	19.3287	26.7361
LC639394_FB999J_Brassica_	0.2654	0.3175	0.3756	0.3416	0.225	0.011	0.434	61	0.5	0.48	272	288	-0.819444	0.069444	33.2176	21.0648	18.75	26.9676
LC639396_FD810J_Raphanus_	0.3146	0.2911	0.3649	0.3317	0.226	0.016	0.438	61	0.471	0.47	272	288	-0.797917	0.069444	33.1019	20.6019	19.9074	26.3889
LC639397_FD891J_Raphanus_	0.2972	0.3066	0.381	0.315	0.223	-0.02	0.417	61	0.472	0.471	271	288	-0.807986	0.069444	33.3333	20.8333	19.5602	26.2731
LC639471_KD302J_Raphanus_	0.2958	0.3099	0.3791	0.315	0.226	-0.009	0.423	61	0.474	0.471	272	288	-0.798958	0.069444	33.3333	20.9491	19.5602	26.1574
LC639478_KGB394J_Brassica	0.2958	0.3099	0.3744	0.32	0.225	-0.009	0.423	61	0.478	0.473	272	288	-0.790278	0.069444	33.1019	20.9491	19.5602	26.3889
LC639481_KGB964J_Brassica	0.2844	0.3081	0.3679	0.3433	0.227	-0.003	0.426	61	0.493	0.476	272	288	-0.817361	0.069444	33.1019	20.7176	19.3287	26.8519
LC639482_KGD373J_Raphanus	0.2944	0.3084	0.3744	0.32	0.221	-0.014	0.419	61	0.478	0.473	272	288	-0.801042	0.069444	33.1019	20.9491	19.5602	26.3889
LC639483_KGD55J_Raphanus_	0.281	0.3143	0.3744	0.3417	0.228	-0.003	0.426	61	0.493	0.473	272	288	-0.806597	0.069444	33.4491	20.8333	19.213	26.5046
LC639498_KGD963J_Raphanus	0.281	0.3095	0.3568	0.3582	0.221	-0.009	0.423	61	0.504	0.478	272	288	-0.813542	0.069444	32.9861	20.6019	19.213	27.1991
LC639518_MB649J_Brassica_	0.2911	0.3146	0.3744	0.32	0.227	-0.003	0.426	61	0.482	0.473	272	288	-0.798958	0.069444	33.2176	21.0648	19.4444	26.2731
LC639523_MD644J_Raphanus_	0.2958	0.3099	0.3744	0.32	0.226	-0.009	0.423	61	0.478	0.472	272	288	-0.798958	0.069444	33.2176	20.9491	19.5602	26.2731
LC639525_MD652J_Raphanus_	0.2911	0.3146	0.3744	0.32	0.226	-0.003	0.426	61	0.482	0.473	272	288	-0.798958	0.069444	33.2176	21.0648	19.4444	26.2731
LC639533_N214_Brassica_ra	0.2796	0.3081	0.3615	0.3515	0.227	0.003	0.43	61	0.5	0.48	272	288	-0.806597	0.069444	32.8704	20.8333	19.0972	27.1991
LC639536_N218_Brassica_ra	0.2857	0.3048	0.3726	0.3383	0.227	0	0.428	61	0.487	0.479	271	288	-0.796181	0.069444	32.8704	20.8333	19.213	27.0833
LC639538_N220_Brassica_ra	0.2857	0.3048	0.3726	0.3383	0.227	0	0.428	61	0.487	0.479	271	288	-0.796181	0.069444	32.8704	20.8333	19.213	27.0833
LC639539_N223_Brassica_ra	0.2857	0.3048	0.3726	0.3383	0.227	0	0.428	61	0.487	0.479	271	288	-0.796181	0.069444	32.8704	20.8333	19.213	27.0833
LC639541_N227_Brassica_ra	0.2844	0.3033	0.3709	0.3416	0.226	-0.003	0.426	61	0.489	0.48	272	288	-0.805208	0.069444	32.8704	20.9491	19.0972	27.0833
LC639546_ND260J_Raphanus_	0.2911	0.3146	0.3744	0.32	0.227	-0.003	0.426	61	0.482	0.473	272	288	-0.798958	0.069444	33.2176	21.0648	19.4444	26.2731
LC639547_ND264J_Raphanus_	0.271	0.3131	0.3697	0.345	0.227	0.011	0.434	61	0.5	0.481	272	288	-0.798264	0.069444	32.8704	21.1806	18.9815	26.9676
LC639548_ND271J_Raphanus_	0.2958	0.3099	0.3744	0.32	0.226	-0.009	0.423	61	0.478	0.472	272	288	-0.798958	0.069444	33.2176	20.9491	19.5602	26.2731
LC639549_ND276J_Raphanus_	0.2958	0.3099	0.3744	0.32	0.227	-0.003	0.426	61	0.478	0.472	272	288	-0.798958	0.069444	33.2176	20.9491	19.5602	26.2731
LC639575_OB284J_Brassica_	0.3005	0.3052	0.3744	0.32	0.226	-0.009	0.423	61	0.474	0.471	272	288	-0.798958	0.069444	33.2176	20.8333	19.6759	26.2731
LC639577_OB995J_Brassica_	0.2762	0.3095	0.3615	0.3564	0.226	0.01	0.434	61	0.504	0.477	272	288	-0.826042	0.069444	33.1019	20.6019	19.213	27.0833
LC639585_OKB634J_Nasturti	0.2796	0.3128	0.3585	0.355	0.227	0.004	0.43	61	0.504	0.478	272	288	-0.807986	0.069444	32.9861	20.8333	19.213	26.9676
LC639601_OKD627J_Raphanus	0.2796	0.3081	0.3632	0.355	0.222	-0.023	0.415	61	0.5	0.478	272	288	-0.816319	0.069444	33.1019	20.8333	19.0972	26.9676
LC639610_ON16J_Brassica_n	0.2796	0.3081	0.3774	0.3383	0.231	0.008	0.434	61	0.489	0.478	272	288	-0.833333	0.069444	33.3333	21.0648	18.8657	26.7361
LC639634_SMD213J_Raphanus	0.2958	0.3099	0.3697	0.3266	0.22	-0.016	0.419	61	0.482	0.472	272	288	-0.797917	0.069444	33.2176	20.9491	19.5602	26.2731
LC639650_TRD054J_Raphanus	0.2958	0.3099	0.3744	0.32	0.226	-0.009	0.423	61	0.478	0.472	272	288	-0.798958	0.069444	33.2176	20.9491	19.5602	26.2731
	0.287018	0.306507	0.376597	0.332692				60.7451							33.3322	20.75	19.3477	26.5702
	0.0181252	0.0130087	0.0215395	0.021938											0.555099	0.386289	0.458906	0.590696

[truncated: 2 more sheets: PIPO-3, Pol-3]
